# Supplementary material for: First comparative genomics analysis of Corynebacterium auriscanis
Source: Mem Inst Oswaldo Cruz. 2024 Oct 25;119:e240156. doi: 10.1590/0074-02760240156 (PMC11508509; doi:10.1590/0074-02760240156)
Supplement: Supplementary file 1 [file 1678-8060-mioc-119-e240156-s.xlsx]

## Sheet: Table I
TABLE I - Taxonomic classification using GTDB-Tk
user_genome	classification	fastani_reference	fastani_reference_radius	fastani_taxonomy	fastani_ani	fastani_af	closest_placement_reference	closest_placement_radius	closest_placement_taxonomy	closest_placement_ani	closest_placement_af	pplacer_taxonomy	classification_method	note	other_related_references(genome_id,species_name,radius,ANI,AF)	msa_percent	translation_table	red_value	warnings
32	d__Bacteria;p__Actinomycetota;c__Actinomycetia;o__Mycobacteriales;f__Mycobacteriaceae;g__Corynebacterium;s__Corynebacterium auriscanis	GCF_000767255.1	95	d__Bacteria;p__Actinomycetota;c__Actinomycetia;o__Mycobacteriales;f__Mycobacteriaceae;g__Corynebacterium;s__Corynebacterium auriscanis	97.67	0.931	GCF_000767255.1	95	d__Bacteria;p__Actinomycetota;c__Actinomycetia;o__Mycobacteriales;f__Mycobacteriaceae;g__Corynebacterium;s__Corynebacterium auriscanis	97.67	0.931	d__Bacteria;p__Actinomycetota;c__Actinomycetia;o__Mycobacteriales;f__Mycobacteriaceae;g__Corynebacterium;s__	taxonomic classification defined by topology and ANI	topological placement and ANI have congruent species assignments	GCF_000177535.2, s__Corynebacterium resistens, 95.0, 80.27, 0.553; GCF_900232865.1, s__Corynebacterium dentalis, 95.0, 79.07, 0.225; GCF_009026825.1, s__Corynebacterium urogenitale, 95.0, 78.98, 0.209; GCF_000163435.1, s__Corynebacterium jeikeium, 95.0, 78.85, 0.246; GCF_022347285.1, s__Corynebacterium sp022347285, 95.0, 78.83, 0.27; GCF_000738175.1, s__Corynebacterium jeikeium_C, 95.0, 78.75, 0.…	96.58	11	N/A	N/A
DSM44609	d__Bacteria;p__Actinomycetota;c__Actinomycetia;o__Mycobacteriales;f__Mycobacteriaceae;g__Corynebacterium;s__Corynebacterium auriscanis	GCF_000767255.1	95	d__Bacteria;p__Actinomycetota;c__Actinomycetia;o__Mycobacteriales;f__Mycobacteriaceae;g__Corynebacterium;s__Corynebacterium auriscanis	99.94	0.996	GCF_000767255.1	95	d__Bacteria;p__Actinomycetota;c__Actinomycetia;o__Mycobacteriales;f__Mycobacteriaceae;g__Corynebacterium;s__Corynebacterium auriscanis	99.94	0.996	d__Bacteria;p__Actinomycetota;c__Actinomycetia;o__Mycobacteriales;f__Mycobacteriaceae;g__Corynebacterium;s__	taxonomic classification defined by topology and ANI	topological placement and ANI have congruent species assignments	GCF_000177535.2, s__Corynebacterium resistens, 95.0, 80.32, 0.535; GCF_009026825.1, s__Corynebacterium urogenitale, 95.0, 79.25, 0.207; GCF_000980835.1, s__Corynebacterium kutscheri, 95.0, 79.19, 0.046; GCF_000344785.1, s__Corynebacterium callunae, 95.0, 79.15, 0.085; GCF_900187135.1, s__Corynebacterium ulcerans, 95.0, 79.04, 0.055; GCF_000738175.1, s__Corynebacterium jeikeium_C, 95.0, 79.02, 0.2…	96.54	11	N/A	N/A
bin_22	d__Bacteria;p__Actinomycetota;c__Actinomycetia;o__Mycobacteriales;f__Mycobacteriaceae;g__Corynebacterium;s__Corynebacterium auriscanis	GCF_000767255.1	95	d__Bacteria;p__Actinomycetota;c__Actinomycetia;o__Mycobacteriales;f__Mycobacteriaceae;g__Corynebacterium;s__Corynebacterium auriscanis	97.87	0.953	GCF_000767255.1	95	d__Bacteria;p__Actinomycetota;c__Actinomycetia;o__Mycobacteriales;f__Mycobacteriaceae;g__Corynebacterium;s__Corynebacterium auriscanis	97.87	0.953	d__Bacteria;p__Actinomycetota;c__Actinomycetia;o__Mycobacteriales;f__Mycobacteriaceae;g__Corynebacterium;s__	taxonomic classification defined by topology and ANI	topological placement and ANI have congruent species assignments	GCF_000177535.2, s__Corynebacterium resistens, 95.0, 80.05, 0.559; GCF_009026825.1, s__Corynebacterium urogenitale, 95.0, 78.42, 0.186; GCF_000163435.1, s__Corynebacterium jeikeium, 95.0, 78.29, 0.239; GCF_022345965.1, s__Corynebacterium sp022345965, 95.0, 78.2, 0.234; GCF_000738175.1, s__Corynebacterium jeikeium_C, 95.0, 78.2, 0.251; GCF_014490575.1, s__Corynebacterium zhongnanshanii, 95.0, 78.1…	92.25	11	N/A	N/A

## Sheet: Table II
TABLE II - Taxonomic classification using TYGS
dDDH - digital DNA-DNA hibridization
C.I. - Confidence Interval
Type Strain Genome Server
Query strain	Subject strain	dDDH (d0, in %)	C.I. (d0, in %)	dDDH (d4, in %)	C.I. (d4, in %)	dDDH (d6, in %)	C.I. (d6, in %)	G+C content difference (in %)
'DSM44609'	Corynebacterium auriscanis CIP 106629	100	[100.0 - 100.0]	99.5	[99.2 - 99.7]	100	[100.0 - 100.0]	0.01
'32'	'bin 22'	93.4	[90.8 - 95.4]	80.4	[77.5 - 83.1]	93.8	[91.6 - 95.4]	0.16
'bin 22'	'DSM44609'	91	[87.9 - 93.3]	78.8	[75.8 - 81.5]	91.6	[89.1 - 93.6]	0.15
'bin 22'	Corynebacterium auriscanis CIP 106629	91.8	[88.8 - 94.0]	78.7	[75.8 - 81.4]	92.3	[89.8 - 94.2]	0.14
'32'	'DSM44609'	92.9	[90.1 - 94.9]	77.3	[74.3 - 80.0]	92.9	[90.6 - 94.7]	0.31
'32'	Corynebacterium auriscanis CIP 106629	92.9	[90.2 - 95.0]	77.1	[74.1 - 79.9]	92.9	[90.6 - 94.7]	0.3
'DSM44609'	Corynebacterium urogenitale DSM 108747	13.6	[10.8 - 16.9]	26.8	[24.4 - 29.2]	14	[11.6 - 16.8]	1.46
'DSM44609'	Corynebacterium anserum 23H37-10	13.2	[10.5 - 16.5]	26.7	[24.4 - 29.2]	13.6	[11.2 - 16.4]	3.29
'32'	Corynebacterium urogenitale DSM 108747	13.6	[10.8 - 16.9]	26.3	[23.9 - 28.7]	13.9	[11.5 - 16.8]	1.15
'32'	Corynebacterium jeikeium NCTC 11913	13.9	[11.1 - 17.3]	26	[23.7 - 28.5]	14.3	[11.8 - 17.1]	2.64
'32'	Corynebacterium anserum 23H37-10	13.2	[10.4 - 16.5]	25.9	[23.6 - 28.4]	13.5	[11.2 - 16.3]	3.6
'DSM44609'	Corynebacterium falsenii DSM 44353	13.8	[11.0 - 17.2]	25.4	[23.1 - 27.9]	14.1	[11.7 - 17.0]	4.67
'32'	Corynebacterium falsenii DSM 44353	13.7	[11.0 - 17.1]	25.3	[23.0 - 27.8]	14.1	[11.7 - 16.9]	4.36
'32'	Corynebacterium jeikeium ATCC 43734	13.8	[11.0 - 17.2]	25.1	[22.8 - 27.6]	14.2	[11.7 - 17.0]	2.83
'DSM44609'	Corynebacterium jeikeium ATCC 43734	13.8	[11.0 - 17.2]	24.7	[22.4 - 27.2]	14.2	[11.7 - 17.0]	3.14
'DSM44609'	Corynebacterium jeikeium NCTC 11913	13.9	[11.1 - 17.2]	24.7	[22.4 - 27.2]	14.2	[11.8 - 17.0]	2.95
'32'	Corynebacterium evansiae c8Ua 174	14	[11.2 - 17.4]	24.6	[22.2 - 27.0]	14.3	[11.9 - 17.2]	4.15
'32'	Corynebacterium urealyticum DSM 7109	13.5	[10.8 - 16.9]	24.6	[22.3 - 27.1]	13.9	[11.5 - 16.7]	5.39
'DSM44609'	Corynebacterium suicordis DSM 45110	13.5	[10.7 - 16.8]	24.6	[22.3 - 27.0]	13.9	[11.5 - 16.7]	1.63
'DSM44609'	Corynebacterium urealyticum DSM 7109	13.5	[10.7 - 16.8]	24.3	[22.0 - 26.7]	13.8	[11.4 - 16.6]	5.7
'bin 22'	Corynebacterium urogenitale DSM 108747	13.4	[10.6 - 16.7]	24.1	[21.8 - 26.6]	13.7	[11.3 - 16.5]	1.31
'DSM44609'	Corynebacterium zhongnanshanii zg-320	13.8	[11.0 - 17.2]	23.9	[21.6 - 26.4]	14.1	[11.7 - 17.0]	2.67
'DSM44609'	Corynebacterium macclintockiae c9Ua 112	13.8	[11.1 - 17.2]	23.8	[21.5 - 26.3]	14.2	[11.7 - 17.0]	3.57
'32'	Corynebacterium macclintockiae c9Ua 112	13.9	[11.1 - 17.3]	23.7	[21.4 - 26.1]	14.2	[11.8 - 17.0]	3.26
'32'	Corynebacterium zhongnanshanii zg-320	13.7	[11.0 - 17.1]	23.7	[21.4 - 26.2]	14.1	[11.6 - 16.9]	2.36
'DSM44609'	Corynebacterium dentalis Marseille-P4122	13.9	[11.1 - 17.3]	23.6	[21.3 - 26.1]	14.2	[11.8 - 17.1]	1.4
'32'	Corynebacterium dentalis Marseille-P4122	13.8	[11.0 - 17.2]	23.3	[21.0 - 25.8]	14.1	[11.7 - 17.0]	1.09
'32'	Corynebacterium suicordis DSM 45110	13.6	[10.8 - 16.9]	23.3	[21.0 - 25.8]	13.9	[11.5 - 16.7]	1.32
'DSM44609'	Corynebacterium evansiae c8Ua 174	14.1	[11.3 - 17.4]	23.3	[21.0 - 25.8]	14.4	[11.9 - 17.2]	4.46
'bin 22'	Corynebacterium anserum 23H37-10	13	[10.3 - 16.3]	23.3	[21.0 - 25.8]	13.4	[11.1 - 16.2]	3.44
'bin 22'	Corynebacterium falsenii DSM 44353	13.6	[10.8 - 16.9]	23.1	[20.8 - 25.6]	13.9	[11.5 - 16.7]	4.52
'bin 22'	Corynebacterium jeikeium ATCC 43734	13.7	[10.9 - 17.0]	23.1	[20.8 - 25.5]	14	[11.6 - 16.8]	2.99
'bin 22'	Corynebacterium urealyticum DSM 7109	13.3	[10.5 - 16.6]	22.8	[20.5 - 25.3]	13.6	[11.2 - 16.4]	5.55
'bin 22'	Corynebacterium jeikeium NCTC 11913	13.8	[11.0 - 17.1]	22.6	[20.3 - 25.0]	14.1	[11.7 - 16.9]	2.8
'bin 22'	Corynebacterium suicordis DSM 45110	13.4	[10.6 - 16.7]	22.3	[20.1 - 24.8]	13.7	[11.3 - 16.5]	1.48
'bin 22'	Corynebacterium zhongnanshanii zg-320	13.6	[10.8 - 16.9]	22.1	[19.8 - 24.5]	13.9	[11.5 - 16.7]	2.52
'bin 22'	Corynebacterium macclintockiae c9Ua 112	13.8	[11.0 - 17.1]	22	[19.7 - 24.4]	14.1	[11.6 - 16.9]	3.42
'32'	Corynebacterium resistens DSM 45100	23.3	[20.0 - 27.0]	22	[19.8 - 24.5]	22.1	[19.3 - 25.2]	1.71
'DSM44609'	Corynebacterium resistens DSM 45100	23.3	[20.0 - 27.0]	21.9	[19.6 - 24.3]	22	[19.2 - 25.1]	1.4
'bin 22'	Corynebacterium resistens DSM 45100	22.1	[18.9 - 25.8]	21.7	[19.4 - 24.1]	21.1	[18.3 - 24.2]	1.55
'bin 22'	Corynebacterium evansiae c8Ua 174	13.9	[11.1 - 17.3]	21.7	[19.5 - 24.2]	14.2	[11.8 - 17.0]	4.31
'bin 22'	Corynebacterium dentalis Marseille-P4122	13.7	[10.9 - 17.1]	21.3	[19.0 - 23.7]	14	[11.6 - 16.8]	1.25

## Sheet: Table III
TABLE III - Antimicrobial resistance genes and percent identity to each reference protein sequence from CARD, calculated using PanViTa and CARD
Strains	32	DSM44609	bin_22	Antimicrobial
rpoB2	LB468_02735	CAURIC_RS09540	QNH75_RS08190	Rifampin
RbpA	LB468_08245	CAURIC_RS04920	QNH75_RS02170	Rifampin
Strains	32	DSM44609	bin_22	Antimicrobial
rpoB2	75.7	75.7	75.7	Rifampin
RbpA	71.8	71.8	71.8	Rifampin

## Sheet: Table IV
TABLE IV - Identification of prophagens using PHASTER
32
No prophages
bin-22
gi|00000000|ref|NZ_JASBXI010000006.1| MAG: Corynebacterium auriscanis isolate bin-22 c_000000000216, 96208, gc%: 58.57%
Total: 1 prophage regions have been identified, of which 0 regions are intact, 1 regions are incomplete, and 0 regions are questionable.
Region	Region Length	Completeness	Score	# Total Proteins	Region Position	Most Common Phage	GC %
1	7.6Kb	incomplete	10	8	62982-70582	PHAGE_Bacill_vB_BanS_Tsamsa_NC_023007(1)	60.32%
Region 1, total 8 CDS
#	CDS Position	BLAST Hit	E-Value
1	62982..63302	integration host factor, actinobacterial type; QNH75_RS03200	0.0
2	63306..63875	PHAGE_Liberi_SC2_NC_019550: guanylate kinase; QNH75_RS03205; phage(gi423262548)	3.44e-18
3	63955..64236	DNA-directed RNA polymerase subunit omega; QNH75_RS03210	0.0
4	64256..65545	PHAGE_Methan_psiM100_NC_002628: MTW1216; QNH75_RS03215; phage(gi11863085)	1.20e-46
5	65736..66968	PHAGE_Faecal_FP_Brigit_NC_047909: hypothetical protein; QNH75_RS03220; phage(gi100017)	9.46e-131
6	66988..69045	primosomal protein N'; QNH75_RS03225	0.0
7	69102..69608	PHAGE_Caulob_CcrColossus_NC_019406: putative peptide formylmethionine deformylase; QNH75_RS03230; phage(gi414088160)	9.58e-23
8	69605..70582	PHAGE_Synech_S_SKS1_NC_020851: cyanobacterial phosphoribosylglycinamide formyltransferase; QNH75_RS03235; phage(gi472340960)	1.07e-07
gi|00000000|ref|NZ_JASBXI010000007.1| MAG: Corynebacterium auriscanis isolate bin-22 c_000000000249, 91576, gc%: 58.54%
Total: 1 prophage regions have been identified, of which 0 regions are intact, 1 regions are incomplete, and 0 regions are questionable.
Region	Region Length	Completeness	Score	# Total Proteins	Region Position	Most Common Phage	GC %
1	15.8Kb	incomplete	30	21	2910-18791	PHAGE_Gordon_GMA5_NC_030907(9)	58.68%
Region 1, total 23 CDS
#	CDS Position	BLAST Hit	E-Value
1	2910..2989	attL	0.0
2	3033..3815	PHAGE_Mycoba_Halo_NC_008202: integrase; QNH75_RS03370; phage(gi109392319)	6.29e-45
3	complement(3852..4964)	PHAGE_Entero_4MG_NC_022968: putative tail fiber protein; QNH75_RS03375; phage(gi563397519)	1.09e-29
4	complement(4961..6484)	PHAGE_Gordon_GRU3_NC_030935: hypothetical protein; QNH75_RS03380; phage(gi100013)	1.01e-19
5	complement(6481..8391)	PHAGE_Mycoba_Loser_NC_031256: hypothetical protein; QNH75_RS03385; phage(gi100028)	1.36e-32
6	complement(8485..8793)	PHAGE_Gordon_McGonagall_NC_030912: hypothetical protein; QNH75_RS03390; phage(gi100012)	2.76e-15
7	complement(8797..9231)	PHAGE_Strept_Lilbooboo_NC_048155: hypothetical protein; QNH75_RS03395; phage(gi100009)	1.04e-14
8	complement(9231..9698)	PHAGE_Gordon_GMA5_NC_030907: hypothetical protein; QNH75_RS03400; phage(gi100009)	1.79e-46
9	complement(9698..10030)	PHAGE_Gordon_GMA5_NC_030907: hypothetical protein; QNH75_RS03405; phage(gi100008)	2.17e-09
10	complement(10034..10336)	PHAGE_Gordon_McGonagall_NC_030912: hypothetical protein; QNH75_RS03410; phage(gi100008)	2.63e-15
11	complement(10340..11872)	PHAGE_Gordon_GMA5_NC_030907: hypothetical protein; QNH75_RS03415; phage(gi100006)	1.77e-103
12	complement(11856..12185)	PHAGE_Gordon_GRU3_NC_030935: hypothetical protein; QNH75_RS03420; phage(gi100006)	9.20e-07
13	complement(12258..13013)	PHAGE_Gordon_Rosalind_NC_030694: hypothetical protein; QNH75_RS03425; phage(gi100009)	1.03e-59
14	complement(13010..14089)	PHAGE_Gordon_GMA5_NC_030907: hypothetical protein; QNH75_RS03430; phage(gi100004)	3.80e-90
15	complement(14340..15740)	PHAGE_Gordon_GMA5_NC_030907: hypothetical protein; QNH75_RS03435; phage(gi100002)	5.56e-100
16	complement(15733..16077)	PHAGE_Gordon_GMA5_NC_030907: methyltransferase type 11; QNH75_RS03440; phage(gi100001)	6.18e-24
17	complement(16334..16597)	PHAGE_Gordon_GMA5_NC_030907: hypothetical protein; QNH75_RS03445; phage(gi100027)	1.31e-27
18	complement(16590..16943)	hypothetical protein; QNH75_RS03450	0.0
19	complement(17412..17864)	hypothetical protein; QNH75_RS03455	0.0
20	complement(17864..18028)	hypothetical protein; QNH75_RS03460	0.0
21	complement(18119..18361)	PHAGE_Gordon_GRU3_NC_030935: hypothetical protein; QNH75_RS03465; phage(gi100020)	2.02e-06
22	18591..18791	PHAGE_Gordon_McGonagall_NC_030912: hypothetical protein; QNH75_RS03470; phage(gi100019)	3.95e-16
23	18707..18786	attR	0.0
gi|00000000|ref|NZ_JASBXI010000010.1| MAG: Corynebacterium auriscanis isolate bin-22 c_000000000287, 85736, gc%: 59.55%
Total: 1 prophage regions have been identified, of which 0 regions are intact, 1 regions are incomplete, and 0 regions are questionable.
Region	Region Length	Completeness	Score	# Total Proteins	Region Position	Most Common Phage	GC %
1	10.2Kb	incomplete	30	10	61229-71458	PHAGE_Mycoba_ShedlockHolmes_NC_028846(1)	58.39%
Region 1, total 10 CDS
#	CDS Position	BLAST Hit	E-Value
1	61229..62761	PROPHAGE_Escher_MG1655: protease specific for Gcp(YgjD), essential for nucleoid maintanence; QNH75_RS04815; phage(gi16129761)	3.98e-07
2	62879..64015	PHAGE_Klebsi_ST13_OXA48phi12.1_NC_049453: methyltransferase type 11; QNH75_RS04820; phage(gi100001)	3.81e-76
3	64256..64684	hypothetical protein; QNH75_RS04825	0.0
4	64841..65140	PHAGE_Achrom_Motura_NC_049849: hypothetical protein; QNH75_RS04830; phage(gi100021)	2.40e-10
5	65153..66769	PHAGE_Vibrio_VAP7_NC_048765: hypothetical protein; QNH75_RS04835; phage(gi100134)	9.87e-114
6	complement(66996..67319)	PHAGE_Mycoba_Macncheese_NC_042338: minor tail protein; QNH75_RS04840; phage(gi100056)	4.51e-11
7	67757..68332	PHAGE_Bacill_Riggi_NC_022765: RNA polymerase sigma-70 factor; QNH75_RS04845; phage(gi568191012)	1.98e-05
8	68404..69357	hypothetical protein; QNH75_RS04850	0.0
9	complement(69410..69787)	DUF5319 domain-containing protein; QNH75_RS04855	0.0
10	69926..71458	PHAGE_Bacill_G_NC_023719: gp120; QNH75_RS04860; phage(gi593777579)	5.07e-34
DSM44609
gi|00000000|ref|NZ_CP047046.1| Corynebacterium auriscanis strain DSM 44609 chromosome, complete 2599172, gc%: 58.49%
Total: 1 prophage regions have been identified, of which 0 regions are intact, 1 regions are incomplete, and 0 regions are questionable.
Region	Region Length	Completeness	Score	# Total Proteins	Region Position	Most Common Phage	GC %
1	40.6Kb	incomplete	60	49	1831014-1871689	PHAGE_Coryne_Dina_NC_048787(8)	57.60%
Region 1, total 51 CDS
#	CDS Position	BLAST Hit	E-Value
1	complement(1831014..1832672)	PHAGE_Coryne_Darwin_NC_042086: hypothetical protein; CAURIC_RS07715; phage(gi100039)	6.26e-14
2	complement(1832676..1833518)	hypothetical protein; CAURIC_RS07720	0.0
3	complement(1833523..1834296)	PHAGE_Coryne_phi673_NC_042354: hypothetical protein; CAURIC_RS07725; phage(gi100015)	1.52e-07
4	complement(1834306..1841010)	PHAGE_Coryne_SamW_NC_048069: hypothetical protein; CAURIC_RS07730; phage(gi100016)	6.24e-125
5	1834335..1834346	attL	0.0
6	complement(1841026..1841391)	PHAGE_Arthro_Abidatro_NC_042002: hypothetical protein; CAURIC_RS07735; phage(gi100015)	1.27e-13
7	complement(1841466..1841732)	hypothetical protein; CAURIC_RS07740	0.0
8	complement(1841830..1842426)	PHAGE_Gordon_Kenna_NC_048141: hypothetical protein; CAURIC_RS07745; phage(gi100013)	4.45e-26
9	complement(1842473..1842838)	PHAGE_Mycoba_Zapner_NC_051724: hypothetical protein; CAURIC_RS07750; phage(gi100014)	7.25e-05
10	complement(1842835..1843071)	PHAGE_Rhodoc_Sleepyhead_NC_048782: hypothetical protein; CAURIC_RS07755; phage(gi100011)	3.91e-10
11	complement(1843252..1843605)	PHAGE_Mycoba_Eponine_NC_051590: hypothetical protein; CAURIC_RS07760; phage(gi100016)	2.96e-06
12	complement(1843614..1843985)	PHAGE_Mycoba_ThetaBob_NC_048788: hypothetical protein; CAURIC_RS07765; phage(gi100008)	1.51e-18
13	complement(1843966..1844148)	hypothetical protein; CAURIC_RS07770	0.0
14	complement(1844161..1845180)	PHAGE_Gordon_BritBrat_NC_030942: hypothetical protein; CAURIC_RS07775; phage(gi100007)	3.31e-72
15	complement(1845187..1845558)	PHAGE_Gordon_BritBrat_NC_030942: hypothetical protein; CAURIC_RS07780; phage(gi100006)	6.89e-22
16	complement(1845591..1846127)	PHAGE_Mycoba_TChen_NC_048705: hypothetical protein; CAURIC_RS07785; phage(gi100005)	5.17e-10
17	complement(1846269..1846532)	hypothetical protein; CAURIC_RS07790	0.0
18	complement(1846519..1847649)	PHAGE_Coryne_Juicebox_NC_048070: hypothetical protein; CAURIC_RS07795; phage(gi100005)	2.97e-22
19	complement(1847674..1849095)	PHAGE_Gordon_BritBrat_NC_030942: hypothetical protein; CAURIC_RS07800; phage(gi100003)	3.31e-97
20	complement(1849092..1850792)	PHAGE_Tsukam_TPA4_NC_030916: hypothetical protein; CAURIC_RS07805; phage(gi100002)	0.0
21	complement(1850839..1851255)	PHAGE_Tsukam_TPA4_NC_030916: methyltransferase type 11; CAURIC_RS07810; phage(gi100001)	4.40e-29
22	complement(1851261..1851650)	PHAGE_Propio_B22_NC_041891: methyltransferase type 11; CAURIC_RS07815; phage(gi100001)	8.02e-39
23	complement(1852377..1852613)	hypothetical protein; CAURIC_RS07820	0.0
24	complement(1852783..1853394)	PHAGE_Mycoba_Phrann_NC_031266: u-spanin; CAURIC_RS07825; phage(gi100032)	3.24e-12
25	complement(1853487..1854053)	PHAGE_Coryne_StAB_NC_048780: hypothetical protein; CAURIC_RS07830; phage(gi100061)	1.35e-05
26	complement(1854050..1854718)	PHAGE_Mycoba_Jung_NC_051730: tail length tape-measure protein; CAURIC_RS07835; phage(gi100057)	1.00e-47
27	complement(1854895..1855104)	PHAGE_Coryne_C3PO_NC_042085: tail length tape-measure protein; CAURIC_RS07840; phage(gi100057)	2.41e-23
28	complement(1855612..1855752)	hypothetical protein; CAURIC_RS07845	0.0
29	complement(1855749..1856393)	hypothetical protein; CAURIC_RS07850	0.0
30	complement(1856390..1856659)	hypothetical protein; CAURIC_RS07855	0.0
31	complement(1856659..1856952)	hypothetical protein; CAURIC_RS07860	0.0
32	complement(1856955..1858310)	PHAGE_Coryne_Stiles_NC_048789: putative single-stranded DNA binding protein; CAURIC_RS07865; phage(gi100050)	0.0
33	complement(1858270..1858575)	PHAGE_Coryne_StAB_NC_048780: recombination protein; CAURIC_RS07870; phage(gi100049)	4.94e-29
34	complement(1858833..1861316)	PHAGE_Coryne_Adelaide_NC_048791: DNA helicase; CAURIC_RS07875; phage(gi100044)	0.0
35	complement(1861422..1862036)	PHAGE_Coryne_Stiles_NC_048789: DNA helicase; CAURIC_RS07880; phage(gi100044)	4.34e-43
36	complement(1862148..1862369)	PHAGE_Mycoba_Blexus_NC_051635: DNA adenine methyltransferase; CAURIC_RS07885; phage(gi100041)	4.76e-11
37	complement(1862388..1862561)	hypothetical protein; CAURIC_RS07890	0.0
38	complement(1862558..1863742)	PHAGE_Coryne_SamW_NC_048069: DNA adenine methyltransferase; CAURIC_RS07895; phage(gi100041)	5.10e-131
39	complement(1863739..1864122)	hypothetical protein; CAURIC_RS07900	0.0
40	complement(1864138..1864299)	hypothetical protein; CAURIC_RS07905	0.0
41	complement(1864343..1864870)	hypothetical protein; CAURIC_RS07910	0.0
42	complement(1864986..1865228)	hypothetical protein; CAURIC_RS07915	0.0
43	complement(1865225..1865470)	helix-turn-helix domain-containing protein; CAURIC_RS07920	0.0
44	complement(1866033..1866800)	PHAGE_Coryne_StAB_NC_048780: u-spanin; CAURIC_RS07925; phage(gi100032)	2.69e-128
45	complement(1866865..1867110)	PHAGE_Coryne_Adelaide_NC_048791: hypothetical protein; CAURIC_RS07930; phage(gi100030)	1.12e-09
46	1867286..1867771	PHAGE_Coryne_Adelaide_NC_048791: hypothetical protein; CAURIC_RS07935; phage(gi100029)	5.92e-39
47	1867755..1868786	RhuM family protein; CAURIC_RS07940	0.0
48	1868783..1869184	PHAGE_Coryne_Stiles_NC_048789: hypothetical protein; CAURIC_RS07945; phage(gi100030)	2.05e-18
49	complement(1869659..1869841)	hypothetical protein; CAURIC_RS07950	0.0
50	1870552..1870563	attR	0.0
51	1870595..1871689	PHAGE_Gordon_Gsput1_NC_030932: hypothetical protein; CAURIC_RS07955; phage(gi100028)	4.14e-75

## Sheet: Table V
TABLE V - Identification of CRISPR-Cas systems using CRISPRCasFinder, considering evidence levels 3 and 4
Strain 32 CRISPR-Cas summary
Sequence(s)	CRISPR array(s)	Nb CRISPRs	Evidence-levels	Cas cluster(s)	Nb Cas	Cas Types/Subtypes
JAIUJN010000001_1_Corynebacterium_auriscanis_strain_32_1__whole_genome_shotgun_sequence	JAIUJN010000001_1_Corynebacterium_auriscanis_strain_32_1__whole_genome_shotgun_sequence_1[7365;7460] (evidence-level=1), JAIUJN010000001_1_Corynebacterium_auriscanis_strain_32_1__whole_genome_shotgun_sequence_2[28649;28733] (evidence-level=1), JAIUJN010000001_1_Corynebacterium_auriscanis_strain_32_1__whole_genome_shotgun_sequence_3[36318;36419] (evidence-level=1), JAIUJN010000001_1_Corynebacteriu…	15	Nb_arrays_evidence-level_1=15,Nb_arrays_evidence-level_2=0,Nb_arrays_evidence-level_3=0,Nb_arrays_evidence-level_4=0		0
JAIUJN010000002_1_Corynebacterium_auriscanis_strain_32_2__whole_genome_shotgun_sequence	JAIUJN010000002_1_Corynebacterium_auriscanis_strain_32_2__whole_genome_shotgun_sequence_1[8377;8480] (evidence-level=1), JAIUJN010000002_1_Corynebacterium_auriscanis_strain_32_2__whole_genome_shotgun_sequence_2[36159;36245] (evidence-level=1), JAIUJN010000002_1_Corynebacterium_auriscanis_strain_32_2__whole_genome_shotgun_sequence_3[210443;210551] (evidence-level=1), JAIUJN010000002_1_Corynebacter…	8	Nb_arrays_evidence-level_1=8,Nb_arrays_evidence-level_2=0,Nb_arrays_evidence-level_3=0,Nb_arrays_evidence-level_4=0		0
JAIUJN010000003_1_Corynebacterium_auriscanis_strain_32_3__whole_genome_shotgun_sequence	JAIUJN010000003_1_Corynebacterium_auriscanis_strain_32_3__whole_genome_shotgun_sequence_1[59532;59620] (evidence-level=1), JAIUJN010000003_1_Corynebacterium_auriscanis_strain_32_3__whole_genome_shotgun_sequence_2[63886;63956] (evidence-level=1), JAIUJN010000003_1_Corynebacterium_auriscanis_strain_32_3__whole_genome_shotgun_sequence_3[96343;96449] (evidence-level=1),	3	Nb_arrays_evidence-level_1=3,Nb_arrays_evidence-level_2=0,Nb_arrays_evidence-level_3=0,Nb_arrays_evidence-level_4=0		0
JAIUJN010000004_1_Corynebacterium_auriscanis_strain_32_4__whole_genome_shotgun_sequence		0	Nb_arrays_evidence-level_1=0,Nb_arrays_evidence-level_2=0,Nb_arrays_evidence-level_3=0,Nb_arrays_evidence-level_4=0		0
JAIUJN010000005_1_Corynebacterium_auriscanis_strain_32_5__whole_genome_shotgun_sequence	JAIUJN010000005_1_Corynebacterium_auriscanis_strain_32_5__whole_genome_shotgun_sequence_1[128480;128592] (evidence-level=1), JAIUJN010000005_1_Corynebacterium_auriscanis_strain_32_5__whole_genome_shotgun_sequence_2[160050;160139] (evidence-level=1),	2	Nb_arrays_evidence-level_1=2,Nb_arrays_evidence-level_2=0,Nb_arrays_evidence-level_3=0,Nb_arrays_evidence-level_4=0		0
JAIUJN010000006_1_Corynebacterium_auriscanis_strain_32_6__whole_genome_shotgun_sequence	JAIUJN010000006_1_Corynebacterium_auriscanis_strain_32_6__whole_genome_shotgun_sequence_1[136384;136476] (evidence-level=1), JAIUJN010000006_1_Corynebacterium_auriscanis_strain_32_6__whole_genome_shotgun_sequence_2[169365;169439] (evidence-level=1),	2	Nb_arrays_evidence-level_1=2,Nb_arrays_evidence-level_2=0,Nb_arrays_evidence-level_3=0,Nb_arrays_evidence-level_4=0		0
JAIUJN010000007_1_Corynebacterium_auriscanis_strain_32_7__whole_genome_shotgun_sequence	JAIUJN010000007_1_Corynebacterium_auriscanis_strain_32_7__whole_genome_shotgun_sequence_1[12684;12776] (evidence-level=1), JAIUJN010000007_1_Corynebacterium_auriscanis_strain_32_7__whole_genome_shotgun_sequence_2[14634;14746] (evidence-level=1), JAIUJN010000007_1_Corynebacterium_auriscanis_strain_32_7__whole_genome_shotgun_sequence_3[71907;71997] (evidence-level=1), JAIUJN010000007_1_Corynebacter…	7	Nb_arrays_evidence-level_1=7,Nb_arrays_evidence-level_2=0,Nb_arrays_evidence-level_3=0,Nb_arrays_evidence-level_4=0		0
JAIUJN010000008_1_Corynebacterium_auriscanis_strain_32_8__whole_genome_shotgun_sequence		0	Nb_arrays_evidence-level_1=0,Nb_arrays_evidence-level_2=0,Nb_arrays_evidence-level_3=0,Nb_arrays_evidence-level_4=0		0
JAIUJN010000009_1_Corynebacterium_auriscanis_strain_32_9__whole_genome_shotgun_sequence	JAIUJN010000009_1_Corynebacterium_auriscanis_strain_32_9__whole_genome_shotgun_sequence_1[6885;7029] (evidence-level=1), JAIUJN010000009_1_Corynebacterium_auriscanis_strain_32_9__whole_genome_shotgun_sequence_2[58852;58985] (evidence-level=1), JAIUJN010000009_1_Corynebacterium_auriscanis_strain_32_9__whole_genome_shotgun_sequence_3[79114;79276] (evidence-level=1), JAIUJN010000009_1_Corynebacteriu…	4	Nb_arrays_evidence-level_1=4,Nb_arrays_evidence-level_2=0,Nb_arrays_evidence-level_3=0,Nb_arrays_evidence-level_4=0		0
JAIUJN010000010_1_Corynebacterium_auriscanis_strain_32_10__whole_genome_shotgun_sequence	JAIUJN010000010_1_Corynebacterium_auriscanis_strain_32_10__whole_genome_shotgun_sequence_1[13391;13476] (evidence-level=1),	1	Nb_arrays_evidence-level_1=1,Nb_arrays_evidence-level_2=0,Nb_arrays_evidence-level_3=0,Nb_arrays_evidence-level_4=0		0
JAIUJN010000011_1_Corynebacterium_auriscanis_strain_32_11__whole_genome_shotgun_sequence	JAIUJN010000011_1_Corynebacterium_auriscanis_strain_32_11__whole_genome_shotgun_sequence_1[4346;4443] (evidence-level=1), JAIUJN010000011_1_Corynebacterium_auriscanis_strain_32_11__whole_genome_shotgun_sequence_2[36904;37026] (evidence-level=1),	2	Nb_arrays_evidence-level_1=2,Nb_arrays_evidence-level_2=0,Nb_arrays_evidence-level_3=0,Nb_arrays_evidence-level_4=0		0
JAIUJN010000012_1_Corynebacterium_auriscanis_strain_32_12__whole_genome_shotgun_sequence		0	Nb_arrays_evidence-level_1=0,Nb_arrays_evidence-level_2=0,Nb_arrays_evidence-level_3=0,Nb_arrays_evidence-level_4=0		0
JAIUJN010000013_1_Corynebacterium_auriscanis_strain_32_13__whole_genome_shotgun_sequence		0	Nb_arrays_evidence-level_1=0,Nb_arrays_evidence-level_2=0,Nb_arrays_evidence-level_3=0,Nb_arrays_evidence-level_4=0		0
JAIUJN010000014_1_Corynebacterium_auriscanis_strain_32_14__whole_genome_shotgun_sequence		0	Nb_arrays_evidence-level_1=0,Nb_arrays_evidence-level_2=0,Nb_arrays_evidence-level_3=0,Nb_arrays_evidence-level_4=0		0
JAIUJN010000015_1_Corynebacterium_auriscanis_strain_32_15__whole_genome_shotgun_sequence		0	Nb_arrays_evidence-level_1=0,Nb_arrays_evidence-level_2=0,Nb_arrays_evidence-level_3=0,Nb_arrays_evidence-level_4=0		0
JAIUJN010000016_1_Corynebacterium_auriscanis_strain_32_16__whole_genome_shotgun_sequence	JAIUJN010000016_1_Corynebacterium_auriscanis_strain_32_16__whole_genome_shotgun_sequence_1[24;121] (evidence-level=1),	1	Nb_arrays_evidence-level_1=1,Nb_arrays_evidence-level_2=0,Nb_arrays_evidence-level_3=0,Nb_arrays_evidence-level_4=0		0
JAIUJN010000017_1_Corynebacterium_auriscanis_strain_32_17__whole_genome_shotgun_sequence	JAIUJN010000017_1_Corynebacterium_auriscanis_strain_32_17__whole_genome_shotgun_sequence_1[35;135] (evidence-level=1),	1	Nb_arrays_evidence-level_1=1,Nb_arrays_evidence-level_2=0,Nb_arrays_evidence-level_3=0,Nb_arrays_evidence-level_4=0		0
JAIUJN010000018_1_Corynebacterium_auriscanis_strain_32_18__whole_genome_shotgun_sequence		0	Nb_arrays_evidence-level_1=0,Nb_arrays_evidence-level_2=0,Nb_arrays_evidence-level_3=0,Nb_arrays_evidence-level_4=0		0
JAIUJN010000019_1_Corynebacterium_auriscanis_strain_32_19__whole_genome_shotgun_sequence	JAIUJN010000019_1_Corynebacterium_auriscanis_strain_32_19__whole_genome_shotgun_sequence_1[9580;9663] (evidence-level=1),	1	Nb_arrays_evidence-level_1=1,Nb_arrays_evidence-level_2=0,Nb_arrays_evidence-level_3=0,Nb_arrays_evidence-level_4=0		0
JAIUJN010000020_1_Corynebacterium_auriscanis_strain_32_20__whole_genome_shotgun_sequence	JAIUJN010000020_1_Corynebacterium_auriscanis_strain_32_20__whole_genome_shotgun_sequence_1[11144;11239] (evidence-level=1), JAIUJN010000020_1_Corynebacterium_auriscanis_strain_32_20__whole_genome_shotgun_sequence_2[14914;15023] (evidence-level=1),	2	Nb_arrays_evidence-level_1=2,Nb_arrays_evidence-level_2=0,Nb_arrays_evidence-level_3=0,Nb_arrays_evidence-level_4=0		0
JAIUJN010000021_1_Corynebacterium_auriscanis_strain_32_21__whole_genome_shotgun_sequence		0	Nb_arrays_evidence-level_1=0,Nb_arrays_evidence-level_2=0,Nb_arrays_evidence-level_3=0,Nb_arrays_evidence-level_4=0		0
JAIUJN010000022_1_Corynebacterium_auriscanis_strain_32_22__whole_genome_shotgun_sequence		0	Nb_arrays_evidence-level_1=0,Nb_arrays_evidence-level_2=0,Nb_arrays_evidence-level_3=0,Nb_arrays_evidence-level_4=0		0
JAIUJN010000023_1_Corynebacterium_auriscanis_strain_32_23__whole_genome_shotgun_sequence		0	Nb_arrays_evidence-level_1=0,Nb_arrays_evidence-level_2=0,Nb_arrays_evidence-level_3=0,Nb_arrays_evidence-level_4=0		0
JAIUJN010000024_1_Corynebacterium_auriscanis_strain_32_24__whole_genome_shotgun_sequence		0	Nb_arrays_evidence-level_1=0,Nb_arrays_evidence-level_2=0,Nb_arrays_evidence-level_3=0,Nb_arrays_evidence-level_4=0		0
JAIUJN010000025_1_Corynebacterium_auriscanis_strain_32_25__whole_genome_shotgun_sequence		0	Nb_arrays_evidence-level_1=0,Nb_arrays_evidence-level_2=0,Nb_arrays_evidence-level_3=0,Nb_arrays_evidence-level_4=0		0
JAIUJN010000026_1_Corynebacterium_auriscanis_strain_32_26__whole_genome_shotgun_sequence		0	Nb_arrays_evidence-level_1=0,Nb_arrays_evidence-level_2=0,Nb_arrays_evidence-level_3=0,Nb_arrays_evidence-level_4=0		0
JAIUJN010000027_1_Corynebacterium_auriscanis_strain_32_27__whole_genome_shotgun_sequence		0	Nb_arrays_evidence-level_1=0,Nb_arrays_evidence-level_2=0,Nb_arrays_evidence-level_3=0,Nb_arrays_evidence-level_4=0		0
JAIUJN010000028_1_Corynebacterium_auriscanis_strain_32_28__whole_genome_shotgun_sequence		0	Nb_arrays_evidence-level_1=0,Nb_arrays_evidence-level_2=0,Nb_arrays_evidence-level_3=0,Nb_arrays_evidence-level_4=0		0
JAIUJN010000029_1_Corynebacterium_auriscanis_strain_32_29__whole_genome_shotgun_sequence		0	Nb_arrays_evidence-level_1=0,Nb_arrays_evidence-level_2=0,Nb_arrays_evidence-level_3=0,Nb_arrays_evidence-level_4=0		0
JAIUJN010000030_1_Corynebacterium_auriscanis_strain_32_30__whole_genome_shotgun_sequence		0	Nb_arrays_evidence-level_1=0,Nb_arrays_evidence-level_2=0,Nb_arrays_evidence-level_3=0,Nb_arrays_evidence-level_4=0		0
JAIUJN010000031_1_Corynebacterium_auriscanis_strain_32_31__whole_genome_shotgun_sequence		0	Nb_arrays_evidence-level_1=0,Nb_arrays_evidence-level_2=0,Nb_arrays_evidence-level_3=0,Nb_arrays_evidence-level_4=0		0
JAIUJN010000032_1_Corynebacterium_auriscanis_strain_32_32__whole_genome_shotgun_sequence		0	Nb_arrays_evidence-level_1=0,Nb_arrays_evidence-level_2=0,Nb_arrays_evidence-level_3=0,Nb_arrays_evidence-level_4=0		0
JAIUJN010000033_1_Corynebacterium_auriscanis_strain_32_33__whole_genome_shotgun_sequence		0	Nb_arrays_evidence-level_1=0,Nb_arrays_evidence-level_2=0,Nb_arrays_evidence-level_3=0,Nb_arrays_evidence-level_4=0		0
JAIUJN010000034_1_Corynebacterium_auriscanis_strain_32_34__whole_genome_shotgun_sequence		0	Nb_arrays_evidence-level_1=0,Nb_arrays_evidence-level_2=0,Nb_arrays_evidence-level_3=0,Nb_arrays_evidence-level_4=0		0
JAIUJN010000035_1_Corynebacterium_auriscanis_strain_32_35__whole_genome_shotgun_sequence		0	Nb_arrays_evidence-level_1=0,Nb_arrays_evidence-level_2=0,Nb_arrays_evidence-level_3=0,Nb_arrays_evidence-level_4=0		0
JAIUJN010000036_1_Corynebacterium_auriscanis_strain_32_36__whole_genome_shotgun_sequence		0	Nb_arrays_evidence-level_1=0,Nb_arrays_evidence-level_2=0,Nb_arrays_evidence-level_3=0,Nb_arrays_evidence-level_4=0		0
JAIUJN010000037_1_Corynebacterium_auriscanis_strain_32_37__whole_genome_shotgun_sequence		0	Nb_arrays_evidence-level_1=0,Nb_arrays_evidence-level_2=0,Nb_arrays_evidence-level_3=0,Nb_arrays_evidence-level_4=0		0
JAIUJN010000038_1_Corynebacterium_auriscanis_strain_32_38__whole_genome_shotgun_sequence		0	Nb_arrays_evidence-level_1=0,Nb_arrays_evidence-level_2=0,Nb_arrays_evidence-level_3=0,Nb_arrays_evidence-level_4=0		0
JAIUJN010000039_1_Corynebacterium_auriscanis_strain_32_39__whole_genome_shotgun_sequence		0	Nb_arrays_evidence-level_1=0,Nb_arrays_evidence-level_2=0,Nb_arrays_evidence-level_3=0,Nb_arrays_evidence-level_4=0		0
JAIUJN010000040_1_Corynebacterium_auriscanis_strain_32_40__whole_genome_shotgun_sequence		0	Nb_arrays_evidence-level_1=0,Nb_arrays_evidence-level_2=0,Nb_arrays_evidence-level_3=0,Nb_arrays_evidence-level_4=0		0
JAIUJN010000041_1_Corynebacterium_auriscanis_strain_32_41__whole_genome_shotgun_sequence		0	Nb_arrays_evidence-level_1=0,Nb_arrays_evidence-level_2=0,Nb_arrays_evidence-level_3=0,Nb_arrays_evidence-level_4=0		0
JAIUJN010000042_1_Corynebacterium_auriscanis_strain_32_42__whole_genome_shotgun_sequence		0	Nb_arrays_evidence-level_1=0,Nb_arrays_evidence-level_2=0,Nb_arrays_evidence-level_3=0,Nb_arrays_evidence-level_4=0		0
JAIUJN010000043_1_Corynebacterium_auriscanis_strain_32_43__whole_genome_shotgun_sequence		0	Nb_arrays_evidence-level_1=0,Nb_arrays_evidence-level_2=0,Nb_arrays_evidence-level_3=0,Nb_arrays_evidence-level_4=0		0
JAIUJN010000044_1_Corynebacterium_auriscanis_strain_32_44__whole_genome_shotgun_sequence		0	Nb_arrays_evidence-level_1=0,Nb_arrays_evidence-level_2=0,Nb_arrays_evidence-level_3=0,Nb_arrays_evidence-level_4=0		0
JAIUJN010000045_1_Corynebacterium_auriscanis_strain_32_45__whole_genome_shotgun_sequence		0	Nb_arrays_evidence-level_1=0,Nb_arrays_evidence-level_2=0,Nb_arrays_evidence-level_3=0,Nb_arrays_evidence-level_4=0		0
JAIUJN010000046_1_Corynebacterium_auriscanis_strain_32_46__whole_genome_shotgun_sequence		0	Nb_arrays_evidence-level_1=0,Nb_arrays_evidence-level_2=0,Nb_arrays_evidence-level_3=0,Nb_arrays_evidence-level_4=0		0
Strain bin_22 CRISPR-Cas summary
Sequence(s)	CRISPR array(s)	Nb CRISPRs	Evidence-levels	Cas cluster(s)	Nb Cas	Cas Types/Subtypes
NZ_JASBXI010000001_1_MAG__Corynebacterium_auriscanis_isolate_bin-22_c_000000000033__whole_genome_shotgun_sequence	NZ_JASBXI010000001_1_MAG__Corynebacterium_auriscanis_isolate_bin-22_c_000000000033__whole_genome_shotgun_sequence_1[105000;105107] (evidence-level=1),	1	Nb_arrays_evidence-level_1=1,Nb_arrays_evidence-level_2=0,Nb_arrays_evidence-level_3=0,Nb_arrays_evidence-level_4=0		0
NZ_JASBXI010000002_1_MAG__Corynebacterium_auriscanis_isolate_bin-22_c_000000000068__whole_genome_shotgun_sequence	NZ_JASBXI010000002_1_MAG__Corynebacterium_auriscanis_isolate_bin-22_c_000000000068__whole_genome_shotgun_sequence_1[48213;48299] (evidence-level=1), NZ_JASBXI010000002_1_MAG__Corynebacterium_auriscanis_isolate_bin-22_c_000000000068__whole_genome_shotgun_sequence_2[65692;65810] (evidence-level=1), NZ_JASBXI010000002_1_MAG__Corynebacterium_auriscanis_isolate_bin-22_c_000000000068__whole_genome_shot…	3	Nb_arrays_evidence-level_1=3,Nb_arrays_evidence-level_2=0,Nb_arrays_evidence-level_3=0,Nb_arrays_evidence-level_4=0		0
NZ_JASBXI010000003_1_MAG__Corynebacterium_auriscanis_isolate_bin-22_c_000000000140__whole_genome_shotgun_sequence		0	Nb_arrays_evidence-level_1=0,Nb_arrays_evidence-level_2=0,Nb_arrays_evidence-level_3=0,Nb_arrays_evidence-level_4=0		0
NZ_JASBXI010000004_1_MAG__Corynebacterium_auriscanis_isolate_bin-22_c_000000000142__whole_genome_shotgun_sequence		0	Nb_arrays_evidence-level_1=0,Nb_arrays_evidence-level_2=0,Nb_arrays_evidence-level_3=0,Nb_arrays_evidence-level_4=0		0
NZ_JASBXI010000005_1_MAG__Corynebacterium_auriscanis_isolate_bin-22_c_000000000196__whole_genome_shotgun_sequence		0	Nb_arrays_evidence-level_1=0,Nb_arrays_evidence-level_2=0,Nb_arrays_evidence-level_3=0,Nb_arrays_evidence-level_4=0		0
NZ_JASBXI010000006_1_MAG__Corynebacterium_auriscanis_isolate_bin-22_c_000000000216__whole_genome_shotgun_sequence	NZ_JASBXI010000006_1_MAG__Corynebacterium_auriscanis_isolate_bin-22_c_000000000216__whole_genome_shotgun_sequence_1[36471;36572] (evidence-level=1),	1	Nb_arrays_evidence-level_1=1,Nb_arrays_evidence-level_2=0,Nb_arrays_evidence-level_3=0,Nb_arrays_evidence-level_4=0		0
NZ_JASBXI010000007_1_MAG__Corynebacterium_auriscanis_isolate_bin-22_c_000000000249__whole_genome_shotgun_sequence	NZ_JASBXI010000007_1_MAG__Corynebacterium_auriscanis_isolate_bin-22_c_000000000249__whole_genome_shotgun_sequence_1[35899;35999] (evidence-level=1),	1	Nb_arrays_evidence-level_1=1,Nb_arrays_evidence-level_2=0,Nb_arrays_evidence-level_3=0,Nb_arrays_evidence-level_4=0		0
NZ_JASBXI010000008_1_MAG__Corynebacterium_auriscanis_isolate_bin-22_c_000000000259__whole_genome_shotgun_sequence	NZ_JASBXI010000008_1_MAG__Corynebacterium_auriscanis_isolate_bin-22_c_000000000259__whole_genome_shotgun_sequence_1[39891;39996] (evidence-level=1), NZ_JASBXI010000008_1_MAG__Corynebacterium_auriscanis_isolate_bin-22_c_000000000259__whole_genome_shotgun_sequence_2[51873;51965] (evidence-level=1),	2	Nb_arrays_evidence-level_1=2,Nb_arrays_evidence-level_2=0,Nb_arrays_evidence-level_3=0,Nb_arrays_evidence-level_4=0		0
NZ_JASBXI010000009_1_MAG__Corynebacterium_auriscanis_isolate_bin-22_c_000000000279__whole_genome_shotgun_sequence	NZ_JASBXI010000009_1_MAG__Corynebacterium_auriscanis_isolate_bin-22_c_000000000279__whole_genome_shotgun_sequence_1[18549;18659] (evidence-level=1), NZ_JASBXI010000009_1_MAG__Corynebacterium_auriscanis_isolate_bin-22_c_000000000279__whole_genome_shotgun_sequence_2[32829;32943] (evidence-level=1),	2	Nb_arrays_evidence-level_1=2,Nb_arrays_evidence-level_2=0,Nb_arrays_evidence-level_3=0,Nb_arrays_evidence-level_4=0		0
NZ_JASBXI010000010_1_MAG__Corynebacterium_auriscanis_isolate_bin-22_c_000000000287__whole_genome_shotgun_sequence	NZ_JASBXI010000010_1_MAG__Corynebacterium_auriscanis_isolate_bin-22_c_000000000287__whole_genome_shotgun_sequence_1[16977;17096] (evidence-level=1), NZ_JASBXI010000010_1_MAG__Corynebacterium_auriscanis_isolate_bin-22_c_000000000287__whole_genome_shotgun_sequence_2[28067;28168] (evidence-level=1), NZ_JASBXI010000010_1_MAG__Corynebacterium_auriscanis_isolate_bin-22_c_000000000287__whole_genome_shot…	6	Nb_arrays_evidence-level_1=6,Nb_arrays_evidence-level_2=0,Nb_arrays_evidence-level_3=0,Nb_arrays_evidence-level_4=0		0
NZ_JASBXI010000011_1_MAG__Corynebacterium_auriscanis_isolate_bin-22_c_000000000384__whole_genome_shotgun_sequence		0	Nb_arrays_evidence-level_1=0,Nb_arrays_evidence-level_2=0,Nb_arrays_evidence-level_3=0,Nb_arrays_evidence-level_4=0		0
NZ_JASBXI010000012_1_MAG__Corynebacterium_auriscanis_isolate_bin-22_c_000000000402__whole_genome_shotgun_sequence	NZ_JASBXI010000012_1_MAG__Corynebacterium_auriscanis_isolate_bin-22_c_000000000402__whole_genome_shotgun_sequence_1[56858;56972] (evidence-level=1),	1	Nb_arrays_evidence-level_1=1,Nb_arrays_evidence-level_2=0,Nb_arrays_evidence-level_3=0,Nb_arrays_evidence-level_4=0		0
NZ_JASBXI010000013_1_MAG__Corynebacterium_auriscanis_isolate_bin-22_c_000000000473__whole_genome_shotgun_sequence	NZ_JASBXI010000013_1_MAG__Corynebacterium_auriscanis_isolate_bin-22_c_000000000473__whole_genome_shotgun_sequence_1[33750;33864] (evidence-level=1),	1	Nb_arrays_evidence-level_1=1,Nb_arrays_evidence-level_2=0,Nb_arrays_evidence-level_3=0,Nb_arrays_evidence-level_4=0		0
NZ_JASBXI010000014_1_MAG__Corynebacterium_auriscanis_isolate_bin-22_c_000000000474__whole_genome_shotgun_sequence	NZ_JASBXI010000014_1_MAG__Corynebacterium_auriscanis_isolate_bin-22_c_000000000474__whole_genome_shotgun_sequence_1[21796;21888] (evidence-level=1), NZ_JASBXI010000014_1_MAG__Corynebacterium_auriscanis_isolate_bin-22_c_000000000474__whole_genome_shotgun_sequence_2[62300;62390] (evidence-level=1),	2	Nb_arrays_evidence-level_1=2,Nb_arrays_evidence-level_2=0,Nb_arrays_evidence-level_3=0,Nb_arrays_evidence-level_4=0		0
NZ_JASBXI010000015_1_MAG__Corynebacterium_auriscanis_isolate_bin-22_c_000000000524__whole_genome_shotgun_sequence	NZ_JASBXI010000015_1_MAG__Corynebacterium_auriscanis_isolate_bin-22_c_000000000524__whole_genome_shotgun_sequence_1[35694;35805] (evidence-level=1),	1	Nb_arrays_evidence-level_1=1,Nb_arrays_evidence-level_2=0,Nb_arrays_evidence-level_3=0,Nb_arrays_evidence-level_4=0	CAS[48484;49731],	1	CAS (n=1),
NZ_JASBXI010000016_1_MAG__Corynebacterium_auriscanis_isolate_bin-22_c_000000000568__whole_genome_shotgun_sequence	NZ_JASBXI010000016_1_MAG__Corynebacterium_auriscanis_isolate_bin-22_c_000000000568__whole_genome_shotgun_sequence_1[2359;2459] (evidence-level=1), NZ_JASBXI010000016_1_MAG__Corynebacterium_auriscanis_isolate_bin-22_c_000000000568__whole_genome_shotgun_sequence_2[27748;27845] (evidence-level=1),	2	Nb_arrays_evidence-level_1=2,Nb_arrays_evidence-level_2=0,Nb_arrays_evidence-level_3=0,Nb_arrays_evidence-level_4=0		0
NZ_JASBXI010000017_1_MAG__Corynebacterium_auriscanis_isolate_bin-22_c_000000000615__whole_genome_shotgun_sequence	NZ_JASBXI010000017_1_MAG__Corynebacterium_auriscanis_isolate_bin-22_c_000000000615__whole_genome_shotgun_sequence_1[6798;6895] (evidence-level=1), NZ_JASBXI010000017_1_MAG__Corynebacterium_auriscanis_isolate_bin-22_c_000000000615__whole_genome_shotgun_sequence_2[10039;10116] (evidence-level=1), NZ_JASBXI010000017_1_MAG__Corynebacterium_auriscanis_isolate_bin-22_c_000000000615__whole_genome_shotgu…	4	Nb_arrays_evidence-level_1=4,Nb_arrays_evidence-level_2=0,Nb_arrays_evidence-level_3=0,Nb_arrays_evidence-level_4=0	CAS[20573;24340],	1	CAS (n=1),
NZ_JASBXI010000018_1_MAG__Corynebacterium_auriscanis_isolate_bin-22_c_000000000692__whole_genome_shotgun_sequence	NZ_JASBXI010000018_1_MAG__Corynebacterium_auriscanis_isolate_bin-22_c_000000000692__whole_genome_shotgun_sequence_1[22100;22200] (evidence-level=1),	1	Nb_arrays_evidence-level_1=1,Nb_arrays_evidence-level_2=0,Nb_arrays_evidence-level_3=0,Nb_arrays_evidence-level_4=0		0
NZ_JASBXI010000019_1_MAG__Corynebacterium_auriscanis_isolate_bin-22_c_000000000721__whole_genome_shotgun_sequence	NZ_JASBXI010000019_1_MAG__Corynebacterium_auriscanis_isolate_bin-22_c_000000000721__whole_genome_shotgun_sequence_1[15902;15995] (evidence-level=1),	1	Nb_arrays_evidence-level_1=1,Nb_arrays_evidence-level_2=0,Nb_arrays_evidence-level_3=0,Nb_arrays_evidence-level_4=0		0
NZ_JASBXI010000020_1_MAG__Corynebacterium_auriscanis_isolate_bin-22_c_000000000748__whole_genome_shotgun_sequence	NZ_JASBXI010000020_1_MAG__Corynebacterium_auriscanis_isolate_bin-22_c_000000000748__whole_genome_shotgun_sequence_1[50915;51074] (evidence-level=1),	1	Nb_arrays_evidence-level_1=1,Nb_arrays_evidence-level_2=0,Nb_arrays_evidence-level_3=0,Nb_arrays_evidence-level_4=0		0
NZ_JASBXI010000021_1_MAG__Corynebacterium_auriscanis_isolate_bin-22_c_000000000771__whole_genome_shotgun_sequence		0	Nb_arrays_evidence-level_1=0,Nb_arrays_evidence-level_2=0,Nb_arrays_evidence-level_3=0,Nb_arrays_evidence-level_4=0		0
NZ_JASBXI010000022_1_MAG__Corynebacterium_auriscanis_isolate_bin-22_c_000000001103__whole_genome_shotgun_sequence		0	Nb_arrays_evidence-level_1=0,Nb_arrays_evidence-level_2=0,Nb_arrays_evidence-level_3=0,Nb_arrays_evidence-level_4=0		0
NZ_JASBXI010000023_1_MAG__Corynebacterium_auriscanis_isolate_bin-22_c_000000001235__whole_genome_shotgun_sequence	NZ_JASBXI010000023_1_MAG__Corynebacterium_auriscanis_isolate_bin-22_c_000000001235__whole_genome_shotgun_sequence_1[11484;11568] (evidence-level=1), NZ_JASBXI010000023_1_MAG__Corynebacterium_auriscanis_isolate_bin-22_c_000000001235__whole_genome_shotgun_sequence_2[23171;23268] (evidence-level=1),	2	Nb_arrays_evidence-level_1=2,Nb_arrays_evidence-level_2=0,Nb_arrays_evidence-level_3=0,Nb_arrays_evidence-level_4=0		0
NZ_JASBXI010000024_1_MAG__Corynebacterium_auriscanis_isolate_bin-22_c_000000001353__whole_genome_shotgun_sequence	NZ_JASBXI010000024_1_MAG__Corynebacterium_auriscanis_isolate_bin-22_c_000000001353__whole_genome_shotgun_sequence_1[11949;12039] (evidence-level=1),	1	Nb_arrays_evidence-level_1=1,Nb_arrays_evidence-level_2=0,Nb_arrays_evidence-level_3=0,Nb_arrays_evidence-level_4=0		0
NZ_JASBXI010000025_1_MAG__Corynebacterium_auriscanis_isolate_bin-22_c_000000001708__whole_genome_shotgun_sequence	NZ_JASBXI010000025_1_MAG__Corynebacterium_auriscanis_isolate_bin-22_c_000000001708__whole_genome_shotgun_sequence_1[4821;4932] (evidence-level=1), NZ_JASBXI010000025_1_MAG__Corynebacterium_auriscanis_isolate_bin-22_c_000000001708__whole_genome_shotgun_sequence_2[17103;17217] (evidence-level=1),	2	Nb_arrays_evidence-level_1=2,Nb_arrays_evidence-level_2=0,Nb_arrays_evidence-level_3=0,Nb_arrays_evidence-level_4=0		0
NZ_JASBXI010000026_1_MAG__Corynebacterium_auriscanis_isolate_bin-22_c_000000001751__whole_genome_shotgun_sequence		0	Nb_arrays_evidence-level_1=0,Nb_arrays_evidence-level_2=0,Nb_arrays_evidence-level_3=0,Nb_arrays_evidence-level_4=0		0
NZ_JASBXI010000027_1_MAG__Corynebacterium_auriscanis_isolate_bin-22_c_000000001823__whole_genome_shotgun_sequence	NZ_JASBXI010000027_1_MAG__Corynebacterium_auriscanis_isolate_bin-22_c_000000001823__whole_genome_shotgun_sequence_1[14136;14236] (evidence-level=1),	1	Nb_arrays_evidence-level_1=1,Nb_arrays_evidence-level_2=0,Nb_arrays_evidence-level_3=0,Nb_arrays_evidence-level_4=0		0
NZ_JASBXI010000028_1_MAG__Corynebacterium_auriscanis_isolate_bin-22_c_000000001986__whole_genome_shotgun_sequence	NZ_JASBXI010000028_1_MAG__Corynebacterium_auriscanis_isolate_bin-22_c_000000001986__whole_genome_shotgun_sequence_1[4528;4614] (evidence-level=1),	1	Nb_arrays_evidence-level_1=1,Nb_arrays_evidence-level_2=0,Nb_arrays_evidence-level_3=0,Nb_arrays_evidence-level_4=0		0
NZ_JASBXI010000029_1_MAG__Corynebacterium_auriscanis_isolate_bin-22_c_000000002085__whole_genome_shotgun_sequence		0	Nb_arrays_evidence-level_1=0,Nb_arrays_evidence-level_2=0,Nb_arrays_evidence-level_3=0,Nb_arrays_evidence-level_4=0	CAS[3349;5640],	1	CAS (n=1),
NZ_JASBXI010000030_1_MAG__Corynebacterium_auriscanis_isolate_bin-22_c_000000002093__whole_genome_shotgun_sequence		0	Nb_arrays_evidence-level_1=0,Nb_arrays_evidence-level_2=0,Nb_arrays_evidence-level_3=0,Nb_arrays_evidence-level_4=0		0
NZ_JASBXI010000031_1_MAG__Corynebacterium_auriscanis_isolate_bin-22_c_000000002365__whole_genome_shotgun_sequence		0	Nb_arrays_evidence-level_1=0,Nb_arrays_evidence-level_2=0,Nb_arrays_evidence-level_3=0,Nb_arrays_evidence-level_4=0		0
NZ_JASBXI010000032_1_MAG__Corynebacterium_auriscanis_isolate_bin-22_c_000000002683__whole_genome_shotgun_sequence	NZ_JASBXI010000032_1_MAG__Corynebacterium_auriscanis_isolate_bin-22_c_000000002683__whole_genome_shotgun_sequence_1[17730;17832] (evidence-level=1),	1	Nb_arrays_evidence-level_1=1,Nb_arrays_evidence-level_2=0,Nb_arrays_evidence-level_3=0,Nb_arrays_evidence-level_4=0		0
NZ_JASBXI010000033_1_MAG__Corynebacterium_auriscanis_isolate_bin-22_c_000000002773__whole_genome_shotgun_sequence		0	Nb_arrays_evidence-level_1=0,Nb_arrays_evidence-level_2=0,Nb_arrays_evidence-level_3=0,Nb_arrays_evidence-level_4=0		0
NZ_JASBXI010000034_1_MAG__Corynebacterium_auriscanis_isolate_bin-22_c_000000003157__whole_genome_shotgun_sequence	NZ_JASBXI010000034_1_MAG__Corynebacterium_auriscanis_isolate_bin-22_c_000000003157__whole_genome_shotgun_sequence_1[18257;18351] (evidence-level=1),	1	Nb_arrays_evidence-level_1=1,Nb_arrays_evidence-level_2=0,Nb_arrays_evidence-level_3=0,Nb_arrays_evidence-level_4=0		0
NZ_JASBXI010000035_1_MAG__Corynebacterium_auriscanis_isolate_bin-22_c_000000003474__whole_genome_shotgun_sequence		0	Nb_arrays_evidence-level_1=0,Nb_arrays_evidence-level_2=0,Nb_arrays_evidence-level_3=0,Nb_arrays_evidence-level_4=0		0
NZ_JASBXI010000036_1_MAG__Corynebacterium_auriscanis_isolate_bin-22_c_000000003504__whole_genome_shotgun_sequence		0	Nb_arrays_evidence-level_1=0,Nb_arrays_evidence-level_2=0,Nb_arrays_evidence-level_3=0,Nb_arrays_evidence-level_4=0		0
NZ_JASBXI010000037_1_MAG__Corynebacterium_auriscanis_isolate_bin-22_c_000000003831__whole_genome_shotgun_sequence		0	Nb_arrays_evidence-level_1=0,Nb_arrays_evidence-level_2=0,Nb_arrays_evidence-level_3=0,Nb_arrays_evidence-level_4=0		0
NZ_JASBXI010000038_1_MAG__Corynebacterium_auriscanis_isolate_bin-22_c_000000003870__whole_genome_shotgun_sequence	NZ_JASBXI010000038_1_MAG__Corynebacterium_auriscanis_isolate_bin-22_c_000000003870__whole_genome_shotgun_sequence_1[7470;7572] (evidence-level=1),	1	Nb_arrays_evidence-level_1=1,Nb_arrays_evidence-level_2=0,Nb_arrays_evidence-level_3=0,Nb_arrays_evidence-level_4=0		0
NZ_JASBXI010000039_1_MAG__Corynebacterium_auriscanis_isolate_bin-22_c_000000004593__whole_genome_shotgun_sequence	NZ_JASBXI010000039_1_MAG__Corynebacterium_auriscanis_isolate_bin-22_c_000000004593__whole_genome_shotgun_sequence_1[11013;11110] (evidence-level=1),	1	Nb_arrays_evidence-level_1=1,Nb_arrays_evidence-level_2=0,Nb_arrays_evidence-level_3=0,Nb_arrays_evidence-level_4=0		0
NZ_JASBXI010000040_1_MAG__Corynebacterium_auriscanis_isolate_bin-22_c_000000005371__whole_genome_shotgun_sequence	NZ_JASBXI010000040_1_MAG__Corynebacterium_auriscanis_isolate_bin-22_c_000000005371__whole_genome_shotgun_sequence_1[6969;7110] (evidence-level=1),	1	Nb_arrays_evidence-level_1=1,Nb_arrays_evidence-level_2=0,Nb_arrays_evidence-level_3=0,Nb_arrays_evidence-level_4=0		0
NZ_JASBXI010000041_1_MAG__Corynebacterium_auriscanis_isolate_bin-22_c_000000006299__whole_genome_shotgun_sequence		0	Nb_arrays_evidence-level_1=0,Nb_arrays_evidence-level_2=0,Nb_arrays_evidence-level_3=0,Nb_arrays_evidence-level_4=0		0
NZ_JASBXI010000042_1_MAG__Corynebacterium_auriscanis_isolate_bin-22_c_000000006354__whole_genome_shotgun_sequence		0	Nb_arrays_evidence-level_1=0,Nb_arrays_evidence-level_2=0,Nb_arrays_evidence-level_3=0,Nb_arrays_evidence-level_4=0		0
NZ_JASBXI010000043_1_MAG__Corynebacterium_auriscanis_isolate_bin-22_c_000000007931__whole_genome_shotgun_sequence		0	Nb_arrays_evidence-level_1=0,Nb_arrays_evidence-level_2=0,Nb_arrays_evidence-level_3=0,Nb_arrays_evidence-level_4=0		0
NZ_JASBXI010000044_1_MAG__Corynebacterium_auriscanis_isolate_bin-22_c_000000008864__whole_genome_shotgun_sequence		0	Nb_arrays_evidence-level_1=0,Nb_arrays_evidence-level_2=0,Nb_arrays_evidence-level_3=0,Nb_arrays_evidence-level_4=0		0
NZ_JASBXI010000045_1_MAG__Corynebacterium_auriscanis_isolate_bin-22_c_000000008955__whole_genome_shotgun_sequence		0	Nb_arrays_evidence-level_1=0,Nb_arrays_evidence-level_2=0,Nb_arrays_evidence-level_3=0,Nb_arrays_evidence-level_4=0		0
NZ_JASBXI010000046_1_MAG__Corynebacterium_auriscanis_isolate_bin-22_c_000000010222__whole_genome_shotgun_sequence		0	Nb_arrays_evidence-level_1=0,Nb_arrays_evidence-level_2=0,Nb_arrays_evidence-level_3=0,Nb_arrays_evidence-level_4=0		0
NZ_JASBXI010000047_1_MAG__Corynebacterium_auriscanis_isolate_bin-22_c_000000011073__whole_genome_shotgun_sequence		0	Nb_arrays_evidence-level_1=0,Nb_arrays_evidence-level_2=0,Nb_arrays_evidence-level_3=0,Nb_arrays_evidence-level_4=0		0
NZ_JASBXI010000048_1_MAG__Corynebacterium_auriscanis_isolate_bin-22_c_000000011199__whole_genome_shotgun_sequence		0	Nb_arrays_evidence-level_1=0,Nb_arrays_evidence-level_2=0,Nb_arrays_evidence-level_3=0,Nb_arrays_evidence-level_4=0		0
NZ_JASBXI010000049_1_MAG__Corynebacterium_auriscanis_isolate_bin-22_c_000000014532__whole_genome_shotgun_sequence		0	Nb_arrays_evidence-level_1=0,Nb_arrays_evidence-level_2=0,Nb_arrays_evidence-level_3=0,Nb_arrays_evidence-level_4=0		0
NZ_JASBXI010000050_1_MAG__Corynebacterium_auriscanis_isolate_bin-22_c_000000015096__whole_genome_shotgun_sequence		0	Nb_arrays_evidence-level_1=0,Nb_arrays_evidence-level_2=0,Nb_arrays_evidence-level_3=0,Nb_arrays_evidence-level_4=0		0
NZ_JASBXI010000051_1_MAG__Corynebacterium_auriscanis_isolate_bin-22_c_000000016537__whole_genome_shotgun_sequence		0	Nb_arrays_evidence-level_1=0,Nb_arrays_evidence-level_2=0,Nb_arrays_evidence-level_3=0,Nb_arrays_evidence-level_4=0		0
NZ_JASBXI010000052_1_MAG__Corynebacterium_auriscanis_isolate_bin-22_c_000000024591__whole_genome_shotgun_sequence		0	Nb_arrays_evidence-level_1=0,Nb_arrays_evidence-level_2=0,Nb_arrays_evidence-level_3=0,Nb_arrays_evidence-level_4=0		0
Strain DSM44609 CRISPR-Cas summary
Sequence(s)	CRISPR array(s)	Nb CRISPRs	Evidence-levels	Cas cluster(s)	Nb Cas	Cas Types/Subtypes
NZ_CP047046_1_Corynebacterium_auriscanis_strain_DSM_44609_chromosome__complete_genome	NZ_CP047046_1_Corynebacterium_auriscanis_strain_DSM_44609_chromosome__complete_genome_1[60883;60979] (evidence-level=1), NZ_CP047046_1_Corynebacterium_auriscanis_strain_DSM_44609_chromosome__complete_genome_2[131339;131423] (evidence-level=1), NZ_CP047046_1_Corynebacterium_auriscanis_strain_DSM_44609_chromosome__complete_genome_3[149544;149644] (evidence-level=1), NZ_CP047046_1_Corynebacterium_au…	39	Nb_arrays_evidence-level_1=38,Nb_arrays_evidence-level_2=0,Nb_arrays_evidence-level_3=0,Nb_arrays_evidence-level_4=1	CAS-TypeIE[2461628;2470835],	1	CAS-TypeIE (n=1),
Strain DSM44609 CRISPR summary
Strain	Sequence	Sequence_basename	Duplicated_Spacers	CRISPR_Id	CRISPR_Start	CRISPR_End	CRISPR_Length	Potential_Orientation (AT%)	CRISPRDirection	Consensus_Repeat	Repeat_ID (CRISPRdb)	Nb_CRISPRs_with_same_Repeat (CRISPRdb)	Repeat_Length	Spacers_Nb	Mean_size_Spacers	Standard_Deviation_Spacers	Nb_Repeats_matching_Consensus	Ratio_Repeats_match/TotalRepeat	Conservation_Repeats (% identity)	EBcons_Repeats	Conservation_Spacers (% identity)	EBcons_Spacers	Repeat_Length_plus_mean_size_Spacers	Ratio_Repeat/mean_Spacers_Length	CRISPR_found_in_DB (if sequence IDs are similar)	Evidence_Level
Unknown	NZ_CP047046_1_Corynebacterium_auriscanis_strain_DSM_44609_chromosome__complete_genome	NZ_CP047046_1_Corynebacterium_auriscanis_strain_DSM_44609_chromosome__complete_genome	0	NZ_CP047046_1_Corynebacterium_auriscanis_strain_DSM_44609_chromosome__complete_genome_1	60883	60979	96	Unknown	Unknown	GCAGTTTGGGGTGGTCGGCAGTGATTAGTCGCG	Unknown	0	33	1	31	0	2	1	100	100	100	100	64	########	0	1
Unknown	NZ_CP047046_1_Corynebacterium_auriscanis_strain_DSM_44609_chromosome__complete_genome	NZ_CP047046_1_Corynebacterium_auriscanis_strain_DSM_44609_chromosome__complete_genome	0	NZ_CP047046_1_Corynebacterium_auriscanis_strain_DSM_44609_chromosome__complete_genome_2	131339	131423	84	Unknown	Unknown	GAGCAGGGCGCCGAAAGAATTGGGTGA	Unknown	0	27	1	31	0	1	0.5	962962962962963	########	100	100	58	0.870967741935484	0	1
Unknown	NZ_CP047046_1_Corynebacterium_auriscanis_strain_DSM_44609_chromosome__complete_genome	NZ_CP047046_1_Corynebacterium_auriscanis_strain_DSM_44609_chromosome__complete_genome	0	NZ_CP047046_1_Corynebacterium_auriscanis_strain_DSM_44609_chromosome__complete_genome_3	149544	149644	100	Unknown	Unknown	GTGTGTGAGGCGGCAGTGTGTGA	Unknown	0	23	1	55	0	0	0	826086956521739	########	100	100	78	0.418181818181818	0	1
Unknown	NZ_CP047046_1_Corynebacterium_auriscanis_strain_DSM_44609_chromosome__complete_genome	NZ_CP047046_1_Corynebacterium_auriscanis_strain_DSM_44609_chromosome__complete_genome	0	NZ_CP047046_1_Corynebacterium_auriscanis_strain_DSM_44609_chromosome__complete_genome_4	222102	222183	81	Forward	Unknown	TACATCGGTGTTCGTTATCCGGGG	Unknown	0	24	1	34	0	1	0.5	958333333333333	########	100	100	58	0.705882352941177	0	1
Unknown	NZ_CP047046_1_Corynebacterium_auriscanis_strain_DSM_44609_chromosome__complete_genome	NZ_CP047046_1_Corynebacterium_auriscanis_strain_DSM_44609_chromosome__complete_genome	0	NZ_CP047046_1_Corynebacterium_auriscanis_strain_DSM_44609_chromosome__complete_genome_5	235858	235980	122	Reverse	Unknown	AGAAGCACAATGGCCCGAAATTTACGGAACCGACTGCAGGCAGCGCC	Unknown	0	47	1	29	0	1	0.5	978723404255319	########	100	100	76	########	0	1
Unknown	NZ_CP047046_1_Corynebacterium_auriscanis_strain_DSM_44609_chromosome__complete_genome	NZ_CP047046_1_Corynebacterium_auriscanis_strain_DSM_44609_chromosome__complete_genome	0	NZ_CP047046_1_Corynebacterium_auriscanis_strain_DSM_44609_chromosome__complete_genome_6	240477	240584	107	Forward	Unknown	GGGGGGCAAGTAGTGCCATGGGCGCAGGGG	Unknown	0	30	1	48	0	1	0.5	966666666666667	########	100	100	78	0.625	0	1
Unknown	NZ_CP047046_1_Corynebacterium_auriscanis_strain_DSM_44609_chromosome__complete_genome	NZ_CP047046_1_Corynebacterium_auriscanis_strain_DSM_44609_chromosome__complete_genome	0	NZ_CP047046_1_Corynebacterium_auriscanis_strain_DSM_44609_chromosome__complete_genome_7	254861	254975	114	Unknown	Unknown	CCGCTGGTTCGGCAGGGAACAGCGATGATGCTGCAGCAGGGGG	Unknown	0	43	1	29	0	1	0.5	976744186046512	########	100	100	72	########	0	1
Unknown	NZ_CP047046_1_Corynebacterium_auriscanis_strain_DSM_44609_chromosome__complete_genome	NZ_CP047046_1_Corynebacterium_auriscanis_strain_DSM_44609_chromosome__complete_genome	0	NZ_CP047046_1_Corynebacterium_auriscanis_strain_DSM_44609_chromosome__complete_genome_8	275660	275751	91	Reverse	Unknown	GGGGTGGTGCGCGAGGTGCGGCG	Unknown	0	23	1	46	0	1	0.5	956521739130435	########	100	100	69	0.5	0	1
Unknown	NZ_CP047046_1_Corynebacterium_auriscanis_strain_DSM_44609_chromosome__complete_genome	NZ_CP047046_1_Corynebacterium_auriscanis_strain_DSM_44609_chromosome__complete_genome	0	NZ_CP047046_1_Corynebacterium_auriscanis_strain_DSM_44609_chromosome__complete_genome_9	370486	370569	83	Forward	Unknown	GGCAACGCGCATTGGGGCAGGACG	Unknown	0	24	1	36	0	1	0.5	958333333333333	########	100	100	60	0.666666666666667	0	1
Unknown	NZ_CP047046_1_Corynebacterium_auriscanis_strain_DSM_44609_chromosome__complete_genome	NZ_CP047046_1_Corynebacterium_auriscanis_strain_DSM_44609_chromosome__complete_genome	0	NZ_CP047046_1_Corynebacterium_auriscanis_strain_DSM_44609_chromosome__complete_genome_10	437924	438009	85	Forward	Unknown	TGAATGCCATCCGTGCATGACTGAGC	Unknown	0	26	1	34	0	2	1	100	100	100	100	60	0.764705882352941	0	1
Unknown	NZ_CP047046_1_Corynebacterium_auriscanis_strain_DSM_44609_chromosome__complete_genome	NZ_CP047046_1_Corynebacterium_auriscanis_strain_DSM_44609_chromosome__complete_genome	0	NZ_CP047046_1_Corynebacterium_auriscanis_strain_DSM_44609_chromosome__complete_genome_11	510450	510562	112	Forward	Unknown	TGCTCGTCGTGCATCGCATCGCTGGGTGTGGCTTC	Unknown	0	35	1	43	0	1	0.5	971428571428571	########	100	100	78	0.813953488372093	0	1
Unknown	NZ_CP047046_1_Corynebacterium_auriscanis_strain_DSM_44609_chromosome__complete_genome	NZ_CP047046_1_Corynebacterium_auriscanis_strain_DSM_44609_chromosome__complete_genome	0	NZ_CP047046_1_Corynebacterium_auriscanis_strain_DSM_44609_chromosome__complete_genome_12	519387	519486	99	Reverse	Unknown	CTGTCTATTAGTCTTTGCATAGTCGACATTC	Unknown	0	31	1	38	0	1	0.5	967741935483871	########	100	100	69	0.815789473684211	0	1
Unknown	NZ_CP047046_1_Corynebacterium_auriscanis_strain_DSM_44609_chromosome__complete_genome	NZ_CP047046_1_Corynebacterium_auriscanis_strain_DSM_44609_chromosome__complete_genome	0	NZ_CP047046_1_Corynebacterium_auriscanis_strain_DSM_44609_chromosome__complete_genome_13	614672	614759	87	Forward	Unknown	GGTGTGACCATTCGGTGCGGTGGGA	Unknown	0	25	1	38	0	1	0.5	96	96	100	100	63	0.657894736842105	0	1
Unknown	NZ_CP047046_1_Corynebacterium_auriscanis_strain_DSM_44609_chromosome__complete_genome	NZ_CP047046_1_Corynebacterium_auriscanis_strain_DSM_44609_chromosome__complete_genome	0	NZ_CP047046_1_Corynebacterium_auriscanis_strain_DSM_44609_chromosome__complete_genome_14	687529	687641	112	Forward	Unknown	CAGTTCTGGCGCTCGGCTAGCTTGCCACCGAGCGGTAGGCG	Unknown	0	41	1	31	0	1	0.5	975609756097561	########	100	100	72	########	0	1
Unknown	NZ_CP047046_1_Corynebacterium_auriscanis_strain_DSM_44609_chromosome__complete_genome	NZ_CP047046_1_Corynebacterium_auriscanis_strain_DSM_44609_chromosome__complete_genome	0	NZ_CP047046_1_Corynebacterium_auriscanis_strain_DSM_44609_chromosome__complete_genome_15	897412	897496	84	Unknown	Unknown	TCAAAAACCCCGGTGCTGCGGTCTG	Unknown	0	25	1	35	0	1	0.5	96	96	100	100	60	0.714285714285714	0	1
Unknown	NZ_CP047046_1_Corynebacterium_auriscanis_strain_DSM_44609_chromosome__complete_genome	NZ_CP047046_1_Corynebacterium_auriscanis_strain_DSM_44609_chromosome__complete_genome	0	NZ_CP047046_1_Corynebacterium_auriscanis_strain_DSM_44609_chromosome__complete_genome_16	1063290	1063390	100	Reverse	Unknown	GATGTTTGGAATTGCCGCTTTCCTGAATGGG	Unknown	0	31	1	39	0	1	0.5	967741935483871	########	100	100	70	0.794871794871795	0	1
Unknown	NZ_CP047046_1_Corynebacterium_auriscanis_strain_DSM_44609_chromosome__complete_genome	NZ_CP047046_1_Corynebacterium_auriscanis_strain_DSM_44609_chromosome__complete_genome	0	NZ_CP047046_1_Corynebacterium_auriscanis_strain_DSM_44609_chromosome__complete_genome_17	1119450	1119542	92	Forward	Unknown	CACCATCACACACTTTTTTTATGCCC	Unknown	0	26	1	41	0	1	0.5	961538461538462	########	100	100	67	0.634146341463415	0	1
Unknown	NZ_CP047046_1_Corynebacterium_auriscanis_strain_DSM_44609_chromosome__complete_genome	NZ_CP047046_1_Corynebacterium_auriscanis_strain_DSM_44609_chromosome__complete_genome	0	NZ_CP047046_1_Corynebacterium_auriscanis_strain_DSM_44609_chromosome__complete_genome_18	1177190	1177280	90	Reverse	Unknown	CTCTGGCAACGAAGGGTGCCGGGCGGG	Unknown	0	27	1	37	0	2	1	100	100	100	100	64	0.72972972972973	0	1
Unknown	NZ_CP047046_1_Corynebacterium_auriscanis_strain_DSM_44609_chromosome__complete_genome	NZ_CP047046_1_Corynebacterium_auriscanis_strain_DSM_44609_chromosome__complete_genome	0	NZ_CP047046_1_Corynebacterium_auriscanis_strain_DSM_44609_chromosome__complete_genome_19	1206852	1206925	73	Forward	Unknown	GCCGGCTGGGCCGGGTTGGCTGCGTTGG	Unknown	0	28	1	18	0	0	0	405405405405405	########	100	100	46	########	0	1
Unknown	NZ_CP047046_1_Corynebacterium_auriscanis_strain_DSM_44609_chromosome__complete_genome	NZ_CP047046_1_Corynebacterium_auriscanis_strain_DSM_44609_chromosome__complete_genome	0	NZ_CP047046_1_Corynebacterium_auriscanis_strain_DSM_44609_chromosome__complete_genome_20	1311892	1311997	105	Unknown	Unknown	ACCCTAGCTCGCACCCCTCGGGTAGC	Unknown	0	26	1	54	0	1	0.5	961538461538462	########	100	100	80	0.481481481481481	0	1
Unknown	NZ_CP047046_1_Corynebacterium_auriscanis_strain_DSM_44609_chromosome__complete_genome	NZ_CP047046_1_Corynebacterium_auriscanis_strain_DSM_44609_chromosome__complete_genome	0	NZ_CP047046_1_Corynebacterium_auriscanis_strain_DSM_44609_chromosome__complete_genome_21	1349806	1349912	106	Unknown	Unknown	ACACCACTTGGCCATGACCGTTTCCCTGTTCCAC	Unknown	0	34	1	39	0	2	1	100	100	100	100	73	0.871794871794872	0	1
Unknown	NZ_CP047046_1_Corynebacterium_auriscanis_strain_DSM_44609_chromosome__complete_genome	NZ_CP047046_1_Corynebacterium_auriscanis_strain_DSM_44609_chromosome__complete_genome	0	NZ_CP047046_1_Corynebacterium_auriscanis_strain_DSM_44609_chromosome__complete_genome_22	1519729	1519825	96	Reverse	Unknown	CCCCGGCGCCGAGAGTGGGCCGCGGCA	Unknown	0	27	1	43	0	2	1	100	100	100	100	70	0.627906976744186	0	1
Unknown	NZ_CP047046_1_Corynebacterium_auriscanis_strain_DSM_44609_chromosome__complete_genome	NZ_CP047046_1_Corynebacterium_auriscanis_strain_DSM_44609_chromosome__complete_genome	0	NZ_CP047046_1_Corynebacterium_auriscanis_strain_DSM_44609_chromosome__complete_genome_23	1580053	1580196	143	Forward	Unknown	AAGGCAGTAAGCGTGTGAAAGCGGC	Unknown	0	25	2	34.5	########	1	0.333333333333333	68	########	########	########	59.5	0.72463768115942	0	1
Unknown	NZ_CP047046_1_Corynebacterium_auriscanis_strain_DSM_44609_chromosome__complete_genome	NZ_CP047046_1_Corynebacterium_auriscanis_strain_DSM_44609_chromosome__complete_genome	0	NZ_CP047046_1_Corynebacterium_auriscanis_strain_DSM_44609_chromosome__complete_genome_24	1625687	1625772	85	Reverse	Unknown	TGCGACAACCCCATCGATACAAGG	Unknown	0	24	1	38	0	1	0.5	958333333333333	########	100	100	62	0.631578947368421	0	1
Unknown	NZ_CP047046_1_Corynebacterium_auriscanis_strain_DSM_44609_chromosome__complete_genome	NZ_CP047046_1_Corynebacterium_auriscanis_strain_DSM_44609_chromosome__complete_genome	0	NZ_CP047046_1_Corynebacterium_auriscanis_strain_DSM_44609_chromosome__complete_genome_25	1803422	1803516	94	Forward	Unknown	GAGCCCGCGGGGAACAACGGCCCCGCCCC	Unknown	0	29	1	37	0	1	0.5	96551724137931	########	100	100	66	0.783783783783784	0	1
Unknown	NZ_CP047046_1_Corynebacterium_auriscanis_strain_DSM_44609_chromosome__complete_genome	NZ_CP047046_1_Corynebacterium_auriscanis_strain_DSM_44609_chromosome__complete_genome	0	NZ_CP047046_1_Corynebacterium_auriscanis_strain_DSM_44609_chromosome__complete_genome_26	1812737	1812839	102	Forward	Unknown	GGGTGTTCAGGGAGGTTAGTTATCCCTTGAATCGCGGGA	Unknown	0	39	1	25	0	2	1	100	100	100	100	64	1.56	0	1
Unknown	NZ_CP047046_1_Corynebacterium_auriscanis_strain_DSM_44609_chromosome__complete_genome	NZ_CP047046_1_Corynebacterium_auriscanis_strain_DSM_44609_chromosome__complete_genome	0	NZ_CP047046_1_Corynebacterium_auriscanis_strain_DSM_44609_chromosome__complete_genome_27	1817283	1817401	118	Unknown	Unknown	GACGCGCCGGCCGAGCGCGTGGCCACGCAGGT	Unknown	0	32	1	55	0	1	0.5	96875	96875	100	100	87	0.581818181818182	0	1
Unknown	NZ_CP047046_1_Corynebacterium_auriscanis_strain_DSM_44609_chromosome__complete_genome	NZ_CP047046_1_Corynebacterium_auriscanis_strain_DSM_44609_chromosome__complete_genome	0	NZ_CP047046_1_Corynebacterium_auriscanis_strain_DSM_44609_chromosome__complete_genome_28	1894223	1894374	151	Reverse	Unknown	CCCCGAAAGCTAACCCGCGTGGCGGCACGGCGCCCACCACCCACGAACAAGCTC	Unknown	0	54	1	44	0	1	0.5	981481481481482	########	100	100	98	########	0	1
Unknown	NZ_CP047046_1_Corynebacterium_auriscanis_strain_DSM_44609_chromosome__complete_genome	NZ_CP047046_1_Corynebacterium_auriscanis_strain_DSM_44609_chromosome__complete_genome	0	NZ_CP047046_1_Corynebacterium_auriscanis_strain_DSM_44609_chromosome__complete_genome_29	1899067	1899163	96	Forward	Unknown	TTTCACCACCGCCTGGCGCCCAGC	Unknown	0	24	1	49	0	2	1	100	100	100	100	73	0.489795918367347	0	1
Unknown	NZ_CP047046_1_Corynebacterium_auriscanis_strain_DSM_44609_chromosome__complete_genome	NZ_CP047046_1_Corynebacterium_auriscanis_strain_DSM_44609_chromosome__complete_genome	0	NZ_CP047046_1_Corynebacterium_auriscanis_strain_DSM_44609_chromosome__complete_genome_30	1971879	1971982	103	Unknown	Unknown	GTACGGTGACGATCCTGAAGTTGGG	Unknown	0	25	1	54	0	1	0.5	96	96	100	100	79	0.462962962962963	0	1
Unknown	NZ_CP047046_1_Corynebacterium_auriscanis_strain_DSM_44609_chromosome__complete_genome	NZ_CP047046_1_Corynebacterium_auriscanis_strain_DSM_44609_chromosome__complete_genome	0	NZ_CP047046_1_Corynebacterium_auriscanis_strain_DSM_44609_chromosome__complete_genome_31	2016341	2016455	114	Reverse	Unknown	CAACAACGTAACTGACACGACGGAAACCCAGTAAGC	Unknown	0	36	1	43	0	2	1	100	100	100	100	79	0.837209302325581	0	1
Unknown	NZ_CP047046_1_Corynebacterium_auriscanis_strain_DSM_44609_chromosome__complete_genome	NZ_CP047046_1_Corynebacterium_auriscanis_strain_DSM_44609_chromosome__complete_genome	0	NZ_CP047046_1_Corynebacterium_auriscanis_strain_DSM_44609_chromosome__complete_genome_32	2069449	2069539	90	Forward	Unknown	CACCTGCACAGACCGAACCGCCTTCGTTTGAC	Unknown	0	32	1	27	0	1	0.5	96875	96875	100	100	59	########	0	1
Unknown	NZ_CP047046_1_Corynebacterium_auriscanis_strain_DSM_44609_chromosome__complete_genome	NZ_CP047046_1_Corynebacterium_auriscanis_strain_DSM_44609_chromosome__complete_genome	0	NZ_CP047046_1_Corynebacterium_auriscanis_strain_DSM_44609_chromosome__complete_genome_33	2105934	2106021	87	Forward	Unknown	CCCCCCACCAAGGTGGCCCAATC	Unknown	0	23	1	42	0	2	1	100	100	100	100	65	0.547619047619048	0	1
Unknown	NZ_CP047046_1_Corynebacterium_auriscanis_strain_DSM_44609_chromosome__complete_genome	NZ_CP047046_1_Corynebacterium_auriscanis_strain_DSM_44609_chromosome__complete_genome	0	NZ_CP047046_1_Corynebacterium_auriscanis_strain_DSM_44609_chromosome__complete_genome_34	2127754	2127854	100	Reverse	Unknown	CACCCCCTCGCTCGCCGATACCCGCACCG	Unknown	0	29	1	43	0	1	0.5	96551724137931	########	100	100	72	0.674418604651163	0	1
Unknown	NZ_CP047046_1_Corynebacterium_auriscanis_strain_DSM_44609_chromosome__complete_genome	NZ_CP047046_1_Corynebacterium_auriscanis_strain_DSM_44609_chromosome__complete_genome	0	NZ_CP047046_1_Corynebacterium_auriscanis_strain_DSM_44609_chromosome__complete_genome_35	2457030	2457125	95	Reverse	Unknown	GCAGCCCAAGCGCCCACCTACCCTG	Unknown	0	25	1	46	0	1	0.5	96	96	100	100	71	0.543478260869565	0	1
Unknown	NZ_CP047046_1_Corynebacterium_auriscanis_strain_DSM_44609_chromosome__complete_genome	NZ_CP047046_1_Corynebacterium_auriscanis_strain_DSM_44609_chromosome__complete_genome	0	NZ_CP047046_1_Corynebacterium_auriscanis_strain_DSM_44609_chromosome__complete_genome_36	2459756	2461515	1759	Reverse	Unknown	GGGCTCATCCCCGCTCACGCGGGGAGCAC	Unknown	0	29	28	########	########	22	0.758620689655172	96551724137931	########	0	########	########	0.883569096844396	0	4
Unknown	NZ_CP047046_1_Corynebacterium_auriscanis_strain_DSM_44609_chromosome__complete_genome	NZ_CP047046_1_Corynebacterium_auriscanis_strain_DSM_44609_chromosome__complete_genome	0	NZ_CP047046_1_Corynebacterium_auriscanis_strain_DSM_44609_chromosome__complete_genome_37	2524414	2524505	91	Reverse	Unknown	AACGCGCATCTCATTCTGCTTCGCGAACAC	Unknown	0	30	1	32	0	1	0.5	966666666666667	########	100	100	62	0.9375	0	1
Unknown	NZ_CP047046_1_Corynebacterium_auriscanis_strain_DSM_44609_chromosome__complete_genome	NZ_CP047046_1_Corynebacterium_auriscanis_strain_DSM_44609_chromosome__complete_genome	0	NZ_CP047046_1_Corynebacterium_auriscanis_strain_DSM_44609_chromosome__complete_genome_38	2531089	2531188	99	Forward	Unknown	CGCCCCGCCGCGTCACCCCGCTATTCC	Unknown	0	27	1	46	0	2	1	100	100	100	100	73	0.58695652173913	0	1
Unknown	NZ_CP047046_1_Corynebacterium_auriscanis_strain_DSM_44609_chromosome__complete_genome	NZ_CP047046_1_Corynebacterium_auriscanis_strain_DSM_44609_chromosome__complete_genome	0	NZ_CP047046_1_Corynebacterium_auriscanis_strain_DSM_44609_chromosome__complete_genome_39	2595601	2595690	89	Reverse	Unknown	CTCGGTTCCTCATCCATAACAACGGGAGC	Unknown	0	29	1	32	0	1	0.5	96551724137931	########	100	100	61	0.90625	0	1
Strain DSM44609 Cas summary
############################################
NZ_CP047046_1_Corynebacterium_auriscanis_strain_DSM_44609_chromosome__complete_genome ( Unknown )
--------------------------------------------
### System: CAS-TypeIE (UserReplicon_CAS-TypeIE_1)
#SequenceID	Cas-type/subtype	Gene status	System	Type	Begin	End	Strand	Other_information
NZ_CP047046_1_Corynebacterium_auriscanis_strain_DSM_44609_chromosome__complete_genome_2124	cas2_TypeIE	mandatory	CAS-TypeIE	CDS	2461628	2461990	-	ID=1_2124;partial=00;start_type=GTG;rbs_motif=AGGAGG;rbs_spacer=5-10bp;gc_cont=0.565;conf=96.19;score=14.05;cscore=1.16;sscore=12.88;rscore=14.31;uscore=0.51;tscore=-3.22;
NZ_CP047046_1_Corynebacterium_auriscanis_strain_DSM_44609_chromosome__complete_genome_2125	cas1_TypeIE	mandatory	CAS-TypeIE	CDS	2461987	2462925	-	ID=1_2125;partial=00;start_type=ATG;rbs_motif=None;rbs_spacer=None;gc_cont=0.545;conf=99.99;score=42.48;cscore=36.71;sscore=5.77;rscore=-3.73;uscore=-1.49;tscore=4.49;
NZ_CP047046_1_Corynebacterium_auriscanis_strain_DSM_44609_chromosome__complete_genome_2126	cas6_TypeIE	mandatory	CAS-TypeIE	CDS	2462925	2463629	-	ID=1_2126;partial=00;start_type=ATG;rbs_motif=AGxAGG/AGGxGG;rbs_spacer=5-10bp;gc_cont=0.566;conf=99.97;score=35.15;cscore=21.26;sscore=13.88;rscore=6.25;uscore=1.85;tscore=4.49;
NZ_CP047046_1_Corynebacterium_auriscanis_strain_DSM_44609_chromosome__complete_genome_2127	cas5_TypeIE	mandatory	CAS-TypeIE	CDS	2463626	2464342	-	ID=1_2127;partial=00;start_type=ATG;rbs_motif=GGA/GAG/AGG;rbs_spacer=5-10bp;gc_cont=0.526;conf=99.94;score=32.23;cscore=22.57;sscore=9.66;rscore=1.18;uscore=2.87;tscore=4.49;
NZ_CP047046_1_Corynebacterium_auriscanis_strain_DSM_44609_chromosome__complete_genome_2128	cas7_TypeIE	mandatory	CAS-TypeIE	CDS	2464358	2465521	-	ID=1_2128;partial=00;start_type=ATG;rbs_motif=AGGA;rbs_spacer=5-10bp;gc_cont=0.528;conf=100.00;score=116.49;cscore=99.81;sscore=16.68;rscore=9.07;uscore=2.18;tscore=4.49;
NZ_CP047046_1_Corynebacterium_auriscanis_strain_DSM_44609_chromosome__complete_genome_2129	cse2_TypeIE	mandatory	CAS-TypeIE	CDS	2465553	2466212	-	ID=1_2129;partial=00;start_type=ATG;rbs_motif=AGGAG;rbs_spacer=5-10bp;gc_cont=0.552;conf=99.88;score=29.43;cscore=8.42;sscore=21.01;rscore=14.41;uscore=0.96;tscore=4.49;
NZ_CP047046_1_Corynebacterium_auriscanis_strain_DSM_44609_chromosome__complete_genome_2130	cse1_TypeIE	mandatory	CAS-TypeIE	CDS	2466196	2467938	-	ID=1_2130;partial=00;start_type=GTG;rbs_motif=AGGAG;rbs_spacer=5-10bp;gc_cont=0.555;conf=100.00;score=127.34;cscore=111.89;sscore=15.44;rscore=14.41;uscore=4.26;tscore=-3.22;
NZ_CP047046_1_Corynebacterium_auriscanis_strain_DSM_44609_chromosome__complete_genome_2131	cas3_TypeI	accessory	CAS	CDS	2468046	2470835	-	ID=1_2131;partial=00;start_type=ATG;rbs_motif=AGxAGG/AGGxGG;rbs_spacer=5-10bp;gc_cont=0.571;conf=100.00;score=164.88;cscore=153.30;sscore=11.58;rscore=6.25;uscore=1.49;tscore=4.49;
####Summary system CAS-TypeIE:begin=2461628;end=2470835:{sequenceID=NZ_CP047046_1_Corynebacterium_auriscanis_strain_DSM_44609_chromosome__complete_genome} : [cas2_TypeIE (2461628,2461990,-); cas1_TypeIE (2461987,2462925,-); cas6_TypeIE (2462925,2463629,-); cas5_TypeIE (2463626,2464342,-); cas7_TypeIE (2464358,2465521,-); cse2_TypeIE (2465553,2466212,-); cse1_TypeIE (2466196,2467938,-); cas3_TypeI…

## Sheet: Table VI
TABLE VI - Identification of genomic islands of strain DSM44609 using GIPSy
PA - Pathogenicity Islands
RE - Resistance islands
ME - Metabolic islands
SY - Symbiotic islands
Strain DSM44609 genomic islands										Pathogenicity Islands prediction									Resistance Islands prediction									Metabolic islands prediction									Symbiotic islands prediction
Islands	Genes	Start	Stop	Types	Prediction Score					Putative Genomic Island	G+C Deviation	Codon Usage Deviation	Specific Proteins	Hipothetical proteins	Gene Composition	Position	Prediction Score		Putative Genomic Island	G+C Deviation	Codon Usage Deviation	Specific Proteins	Hipothetical proteins	Gene Composition	Position	Prediction Score		Putative Genomic Island	G+C Deviation	Codon Usage Deviation	Specific Proteins	Hipothetical proteins	Gene Composition	Position	Prediction Score		Putative Genomic Island	G+C Deviation	Codon Usage Deviation	Specific Proteins	Hipothetical proteins	Gene Composition	Position	Prediction Score
					PA	RE	ME	SY		Genome	0.11	0.09	0.29	0.17	NA	NA	NA		Genome	0.11	0.09	0.06	0.17	NA	NA	NA		Genome	0.11	0.09	0.3	0.17	NA	NA	NA		Genome	0.11	0.09	0.11	0.17	NA	NA	NA
GI1	CAURIC_RS00155-CAURIC_RS00410	39179	92949	PA	Normal	NA	NA	NA		Putative Pathogenicity Island 1	0.34	0.5	0.3	0.34	CAURIC_RS00155-CAURIC_RS00410	39179..92949	Normal		Putative Genomic Island 1	0.34	0.5	0.01	0.34	CAURIC_RS00155-CAURIC_RS00410	39179..92949	NA		Putative Genomic Island 1	0.34	0.5	0.25	0.34	CAURIC_RS00155-CAURIC_RS00410	39179..92949	NA		Putative Genomic Island 1	0.34	0.5	0.01	0.34	CAURIC_RS00155-CAURIC_RS00410	39179..92949	NA
GI2	CAURIC_RS00470-CAURIC_RS00635	103590	138943		NA	NA	NA	NA		Putative Genomic Island 1	0.23	0.58	0.17	0.44	CAURIC_RS00470-CAURIC_RS00635	103590..138943	NA		Putative Genomic Island 2	0.23	0.58	0.02	0.44	CAURIC_RS00470-CAURIC_RS00635	103590..138943	NA		Putative Genomic Island 2	0.23	0.58	0.23	0.44	CAURIC_RS00470-CAURIC_RS00635	103590..138943	NA		Putative Genomic Island 2	0.23	0.58	0.05	0.44	CAURIC_RS00470-CAURIC_RS00635	103590..138943	NA
GI3	CAURIC_RS01050-CAURIC_RS01120	253353	274774	PA, ME	Normal	NA	Normal	NA		Putative Pathogenicity Island 2	0.26	0.33	0.46	0.4	CAURIC_RS01050-CAURIC_RS01120	253353..274774	Normal		Putative Genomic Island 3	0.26	0.33	0	0.4	CAURIC_RS01050-CAURIC_RS01120	253353..274774	NA		Putative Metabolic Island 1	0.26	0.33	0.33	0.4	CAURIC_RS01050-CAURIC_RS01120	253353..274774	Normal		Putative Genomic Island 3	0.26	0.33	0.06	0.4	CAURIC_RS01050-CAURIC_RS01120	253353..274774	NA
GI4	CAURIC_RS01175-CAURIC_RS01305	289979	322392	PA, RE, ME	Normal	Normal	Normal	NA		Putative Pathogenicity Island 3	0.23	0.11	0.38	0.3	CAURIC_RS01175-CAURIC_RS01305	289979..322392	Normal		Putative Resistance Island 1	0.23	0.11	0.07	0.3	CAURIC_RS01175-CAURIC_RS01305	289979..322392	Normal		Putative Metabolic Island 2	0.23	0.11	0.34	0.3	CAURIC_RS01175-CAURIC_RS01305	289979..322392	Normal		Putative Genomic Island 4	0.23	0.11	0.07	0.3	CAURIC_RS01175-CAURIC_RS01305	289979..322392	NA
GI5	CAURIC_RS01485-CAURIC_RS01590	365340	390626		NA	NA	NA	NA		Putative Genomic Island 2	0.36	0.4	0.09	0.45	CAURIC_RS01485-CAURIC_RS01590	365340..390626	NA		Putative Genomic Island 4	0.36	0.4	0.04	0.45	CAURIC_RS01485-CAURIC_RS01590	365340..390626	NA		Putative Genomic Island 3	0.36	0.4	0.22	0.45	CAURIC_RS01485-CAURIC_RS01590	365340..390626	NA		Putative Genomic Island 5	0.36	0.4	0.09	0.45	CAURIC_RS01485-CAURIC_RS01590	365340..390626	NA
GI6	CAURIC_RS01990-CAURIC_RS02080	487270	508298	PA, RE, ME	Normal	Normal	Normal	NA		Putative Pathogenicity Island 4	0.36	0.15	0.42	0.1	CAURIC_RS01990-CAURIC_RS02080	487270..508298	Normal		Putative Resistance Island 2	0.36	0.15	0.21	0.1	CAURIC_RS01990-CAURIC_RS02080	487270..508298	Normal		Putative Metabolic Island 3	0.36	0.15	0.47	0.1	CAURIC_RS01990-CAURIC_RS02080	487270..508298	Normal		Putative Genomic Island 6	0.36	0.15	0.1	0.1	CAURIC_RS01990-CAURIC_RS02080	487270..508298	NA
GI7	CAURIC_RS02355-CAURIC_RS02465	562575	590583	RE, ME, SY	Weak	Normal	Normal	Normal		Putative Pathogenicity Island 5	0.27	0.11	0.38	0.11	CAURIC_RS02355-CAURIC_RS02465	562575..590583	Weak		Putative Resistance Island 3	0.27	0.11	0.22	0.11	CAURIC_RS02355-CAURIC_RS02465	562575..590583	Normal		Putative Metabolic Island 4	0.27	0.11	0.44	0.11	CAURIC_RS02355-CAURIC_RS02465	562575..590583	Normal		Putative Symbiotic Island 1	0.27	0.11	0.22	0.11	CAURIC_RS02355-CAURIC_RS02465	562575..590583	Normal
GI8	CAURIC_RS02700-CAURIC_RS02805	648469	682222		Weak	NA	NA			Putative Pathogenicity Island 6	0.15	0.15	0.5	0.1	CAURIC_RS02700-CAURIC_RS02805	648469..682222	Weak		Putative Genomic Island 5	0.15	0.15	0.05	0.1	CAURIC_RS02700-CAURIC_RS02805	648469..682222	NA		Putative Genomic Island 4	0.15	0.15	0.3	0.1	CAURIC_RS02700-CAURIC_RS02805	648469..682222	NA
GI9	CAURIC_RS02900-CAURIC_RS03005	703253	721713		NA	NA	NA	NA		Putative Genomic Island 3	0.25	0.25	0.1	0.3	CAURIC_RS02900-CAURIC_RS03005	703253..721713	NA		Putative Genomic Island 6	0.25	0.25	0	0.3	CAURIC_RS02900-CAURIC_RS03005	703253..721713	NA		Putative Genomic Island 5	0.25	0.25	0.2	0.3	CAURIC_RS02900-CAURIC_RS03005	703253..721713	NA		Putative Genomic Island 7	0.25	0.25	0.05	0.3	CAURIC_RS02900-CAURIC_RS03005	703253..721713	NA
GI10	CAURIC_RS03100-CAURIC_RS03165	740214	754038	PA	Normal			Weak		Putative Pathogenicity Island 7	0.08	0	0.58	0.33	CAURIC_RS03100-CAURIC_RS03165	740214..754038	Normal																				Putative Symbiotic Island 2	0.08	0	0.25	0.33	CAURIC_RS03100-CAURIC_RS03165	740214..754038	Weak
GI11	CAURIC_RS03480-CAURIC_RS03555	832918	851829	PA, RE, SY	Normal	Normal	NA	Normal		Putative Pathogenicity Island 8	0.35	0.07	0.5	0.21	CAURIC_RS03480-CAURIC_RS03555	832918..851829	Normal		Putative Resistance Island 4	0.35	0.07	0.07	0.21	CAURIC_RS03480-CAURIC_RS03555	832918..851829	Normal		Putative Genomic Island 6	0.35	0.07	0.28	0.21	CAURIC_RS03480-CAURIC_RS03555	832918..851829	NA		Putative Symbiotic Island 3	0.35	0.07	0.14	0.21	CAURIC_RS03480-CAURIC_RS03555	832918..851829	Normal
GI12	CAURIC_RS03640-CAURIC_RS03725	868588	894491		NA		Weak	NA		Putative Genomic Island 4	0.27	0	0.22	0.11	CAURIC_RS03640-CAURIC_RS03725	868588..894491	NA											Putative Metabolic Island 5	0.27	0	0.5	0.11	CAURIC_RS03640-CAURIC_RS03725	868588..894491	Weak		Putative Genomic Island 8	0.27	0	0.05	0.11	CAURIC_RS03640-CAURIC_RS03725	868588..894491	NA
GI13	CAURIC_RS04235-CAURIC_RS04460	1014177	1070365		NA	NA	NA	NA		Putative Genomic Island 5	0.24	0.31	0.24	0.33	CAURIC_RS04235-CAURIC_RS04460	1014177..1070365	NA		Putative Genomic Island 7	0.24	0.31	0.02	0.33	CAURIC_RS04235-CAURIC_RS04460	1014177..1070365	NA		Putative Genomic Island 7	0.24	0.31	0.2	0.33	CAURIC_RS04235-CAURIC_RS04460	1014177..1070365	NA		Putative Genomic Island 9	0.24	0.31	0.06	0.33	CAURIC_RS04235-CAURIC_RS04460	1014177..1070365	NA
GI14	CAURIC_RS06425-CAURIC_RS06640	1519527	1573529		Weak	Weak	NA	Weak		Putative Pathogenicity Island 9	0.26	0.02	0.39	0.19	CAURIC_RS06425-CAURIC_RS06640	1519527..1573529	Weak		Putative Resistance Island 5	0.26	0.02	0.07	0.19	CAURIC_RS06425-CAURIC_RS06640	1519527..1573529	Weak		Putative Genomic Island 8	0.26	0.02	0.24	0.19	CAURIC_RS06425-CAURIC_RS06640	1519527..1573529	NA		Putative Symbiotic Island 4	0.26	0.02	0.14	0.19	CAURIC_RS06425-CAURIC_RS06640	1519527..1573529	Weak
GI15	CAURIC_RS06665-CAURIC_RS06710	1579033	1593911	PA, RE	Normal	Normal		Weak		Putative Pathogenicity Island 10	0.1	0	0.5	0.4	CAURIC_RS06665-CAURIC_RS06710	1579033..1593911	Normal		Putative Resistance Island 6	0.1	0	0.2	0.4	CAURIC_RS06665-CAURIC_RS06710	1579033..1593911	Normal											Putative Symbiotic Island 5	0.1	0	0.2	0.4	CAURIC_RS06665-CAURIC_RS06710	1579033..1593911	Weak
GI16	CAURIC_RS06835-CAURIC_RS06865	1621690	1639977	ME			Normal	Weak																				Putative Metabolic Island 6	0.14	0	0.71	0.14	CAURIC_RS06835-CAURIC_RS06865	1621690..1639977	Normal		Putative Symbiotic Island 6	0.14	0	0.42	0.14	CAURIC_RS06835-CAURIC_RS06865	1621690..1639977	Weak
GI17	CAURIC_RS07305-CAURIC_RS07385	1744970	1761615			NA	NA	NA											Putative Genomic Island 8	0	0.23	0	0.29	CAURIC_RS07305-CAURIC_RS07385	1744970..1761615	NA		Putative Genomic Island 9	0	0.23	0.11	0.29	CAURIC_RS07305-CAURIC_RS07385	1744970..1761615	NA		Putative Genomic Island 10	0	0.23	0	0.29	CAURIC_RS07305-CAURIC_RS07385	1744970..1761615	NA
GI18	CAURIC_RS07540-CAURIC_RS07615	1794771	1810430	RE, SY	NA	Strong	NA	Strong		Putative Genomic Island 6	0.43	0.62	0.25	0.5	CAURIC_RS07540-CAURIC_RS07615	1794771..1810430	NA		Putative Resistance Island 7	0.43	0.62	0.06	0.5	CAURIC_RS07540-CAURIC_RS07615	1794771..1810430	Strong		Putative Genomic Island 10	0.43	0.62	0.18	0.5	CAURIC_RS07540-CAURIC_RS07615	1794771..1810430	NA		Putative Symbiotic Island 7	0.43	0.62	0.18	0.5	CAURIC_RS07540-CAURIC_RS07615	1794771..1810430	Strong
GI19	CAURIC_RS07655-CAURIC_RS07965	1815465	1873054		NA	NA	NA	NA		Putative Genomic Island 7	0.14	0.64	0.22	0.61	CAURIC_RS07655-CAURIC_RS07965	1815465..1873054	NA		Putative Genomic Island 9	0.14	0.64	0.01	0.61	CAURIC_RS07655-CAURIC_RS07965	1815465..1873054	NA		Putative Genomic Island 11	0.14	0.64	0.04	0.61	CAURIC_RS07655-CAURIC_RS07965	1815465..1873054	NA		Putative Genomic Island 11	0.14	0.64	0.04	0.61	CAURIC_RS07655-CAURIC_RS07965	1815465..1873054	NA
GI20	CAURIC_RS08340-CAURIC_RS08375	1960930	1972742		NA	NA	Weak	NA		Putative Genomic Island 8	0.25	0.12	0.25	0	CAURIC_RS08340-CAURIC_RS08375	1960930..1972742	NA		Putative Genomic Island 10	0.25	0.12	0	0	CAURIC_RS08340-CAURIC_RS08375	1960930..1972742	NA		Putative Metabolic Island 7	0.09	0.04	0.45	0.22	CAURIC_RS08235-CAURIC_RS08320	1932637..1957232	Weak		Putative Genomic Island 12	0.25	0.12	0	0	CAURIC_RS08340-CAURIC_RS08375	1960930..1972742	NA
GI21	CAURIC_RS08785-CAURIC_RS09020	2066215	2123403	PA, RE, ME	Normal	Normal	Normal	NA		Putative Pathogenicity Island 11	0.27	0.25	0.31	0.25	CAURIC_RS08785-CAURIC_RS09020	2066215..2123403	Normal		Putative Resistance Island 8	0.27	0.25	0.1	0.25	CAURIC_RS08785-CAURIC_RS09020	2066215..2123403	Normal		Putative Metabolic Island 8	0.27	0.25	0.41	0.25	CAURIC_RS08785-CAURIC_RS09020	2066215..2123403	Normal		Putative Genomic Island 13	0.27	0.25	0.06	0.25	CAURIC_RS08785-CAURIC_RS09020	2066215..2123403	NA
GI22	CAURIC_RS09115-CAURIC_RS09195	2142721	2163724		Normal					Putative Pathogenicity Island 12	0.11	0.05	0.47	0.29	CAURIC_RS09115-CAURIC_RS09195	2142721..2163724	Normal
GI23	CAURIC_RS09560-CAURIC_RS09585	2246419	2256354	SY	Weak		Weak	Normal		Putative Pathogenicity Island 13	0.16	0	0.5	0.16	CAURIC_RS09560-CAURIC_RS09585	2246419..2256354	Weak											Putative Metabolic Island 9	0.16	0	0.5	0.16	CAURIC_RS09560-CAURIC_RS09585	2246419..2256354	Weak		Putative Symbiotic Island 8	0.16	0	0.5	0.16	CAURIC_RS09560-CAURIC_RS09585	2246419..2256354	Normal
GI24	CAURIC_RS10050-CAURIC_RS10110	2353314	2368044	ME			Normal																					Putative Metabolic Island 10	0.16	0	0.41	0.33	CAURIC_RS10050-CAURIC_RS10110	2353314..2368044	Normal
GI25	CAURIC_RS10260-CAURIC_RS10325	2401787	2421340		NA	Weak	NA	NA		Putative Genomic Island 9	0.21	0.28	0.21	0.07	CAURIC_RS10260-CAURIC_RS10325	2401787..2421340	NA		Putative Resistance Island 9	0.21	0.28	0.07	0.07	CAURIC_RS10260-CAURIC_RS10325	2401787..2421340	Weak		Putative Genomic Island 12	0.21	0.28	0.21	0.07	CAURIC_RS10260-CAURIC_RS10325	2401787..2421340	NA		Putative Genomic Island 14	0.21	0.28	0.07	0.07	CAURIC_RS10260-CAURIC_RS10325	2401787..2421340	NA
GI26	CAURIC_RS10355-CAURIC_RS10380	2425225	2442891	PA	Normal	NA	NA	NA		Putative Pathogenicity Island 14	0.33	0	0.66	0.33	CAURIC_RS10355-CAURIC_RS10380	2425225..2442891	Normal		Putative Genomic Island 11	0.33	0	0	0.33	CAURIC_RS10355-CAURIC_RS10380	2425225..2442891	NA		Putative Genomic Island 13	0.33	0	0.16	0.33	CAURIC_RS10355-CAURIC_RS10380	2425225..2442891	NA		Putative Genomic Island 15	0.33	0	0	0.33	CAURIC_RS10355-CAURIC_RS10380	2425225..2442891	NA
GI27	CAURIC_RS10445-CAURIC_RS10655	2456612	2509784		NA	NA	NA	NA		Putative Genomic Island 10	0.36	0.31	0.18	0.1	CAURIC_RS10445-CAURIC_RS10655	2456612..2509784	NA		Putative Genomic Island 12	0.36	0.31	0	0.1	CAURIC_RS10445-CAURIC_RS10655	2456612..2509784	NA		Putative Genomic Island 14	0.36	0.31	0.26	0.1	CAURIC_RS10445-CAURIC_RS10655	2456612..2509784	NA		Putative Genomic Island 16	0.36	0.31	0.05	0.1	CAURIC_RS10445-CAURIC_RS10655	2456612..2509784	NA

## Sheet: Table VII
TABLE VII - Genomic island	VFanalyzer/PanViTa	Virulence DB													Metabolic DB													Resistance DB													Symbiotic DB
		Query ID	Subject ID	%ID	Aligment Length	Mismatches	Gap Opening	Q. Start	Q. end	S. Start	S. End	E-valie	Bit score		Query ID	Subject ID	%ID	Aligment Length	Mismatches	Gap Opening	Q. Start	Q. end	S. Start	S. End	E-valie	Bit score		Query ID	Subject ID	%ID	Aligment Length	Mismatches	Gap Opening	Q. Start	Q. end	S. Start	S. End	E-valie	Bit score		Query ID	Subject ID	%ID	Aligment Length	Mismatches	Gap Opening	Q. Start	Q. end	S. Start
		CAURIC_RS00005	7463|vfid|8812|vsiid|10730|ssid|chromosomal_replication_initiation_	0.39	339	204	2	306	642	132	470	6e-075	247		CAURIC_RS00005	No Hits Found												CAURIC_RS00005	No Hits Found												CAURIC_RS00005	No Hits Found
		CAURIC_RS00010	No Hits Found												CAURIC_RS00010	No Hits Found												CAURIC_RS00010	No Hits Found												CAURIC_RS00010	No Hits Found
		CAURIC_RS00015	No Hits Found												CAURIC_RS00015	No Hits Found												CAURIC_RS00015	No Hits Found												CAURIC_RS00015	No Hits Found
		CAURIC_RS00020	No Hits Found												CAURIC_RS00020	No Hits Found												CAURIC_RS00020	No Hits Found												CAURIC_RS00020	No Hits Found
		CAURIC_RS00025	No Hits Found												CAURIC_RS00025	No Hits Found												CAURIC_RS00025	AY136281.1.orf1.gene.p01 DNA gyrase subunit B. Encoded by gene	0.62	675	223	31	9	674	25	677	0.0	807		CAURIC_RS00025	No Hits Found
		CAURIC_RS00030	No Hits Found												CAURIC_RS00030	No Hits Found												CAURIC_RS00030	No Hits Found												CAURIC_RS00030	No Hits Found
		CAURIC_RS00035	No Hits Found												CAURIC_RS00035	No Hits Found												CAURIC_RS00035	AE000516.2.gene6.p01 DNA gyrase subunit A. Identified by similarity	0.72	827	227	1	1	826	1	827	0.0	1250		CAURIC_RS00035	No Hits Found
		CAURIC_RS00040	No Hits Found												CAURIC_RS00040	No Hits Found												CAURIC_RS00040	No Hits Found												CAURIC_RS00040	No Hits Found
		CAURIC_RS00045	No Hits Found												CAURIC_RS00045	No Hits Found												CAURIC_RS00045	No Hits Found												CAURIC_RS00045	No Hits Found
		CAURIC_RS00060	No Hits Found												CAURIC_RS00060	No Hits Found												CAURIC_RS00060	No Hits Found												CAURIC_RS00060	No Hits Found
		CAURIC_RS00065	18231|vfid|41051|vsiid|61888|ssid|aldehyde_dehydrogenase_family_pro	0.39	343	196	13	113	446	155	493	2e-063	214		CAURIC_RS00065	SPBC21C3.15c COG1012 NAD-dependent aldehyde dehydrogenases	0.31	439	289	12	21	448	34	471	2e-069	231		CAURIC_RS00065	No Hits Found												CAURIC_RS00065	gi|15073395|emb|CAC41903.1| Bifunctional: proline dehydrogenase and	0.27	330	221	18	112	427	694
		CAURIC_RS00070	No Hits Found												CAURIC_RS00070	No Hits Found												CAURIC_RS00070	No Hits Found												CAURIC_RS00070	No Hits Found
		CAURIC_RS00075	No Hits Found												CAURIC_RS00075	Rv0492c COG2303 Choline dehydrogenase and related flavoproteins	0.26	491	320	39	6	469	201	679	3e-041	156		CAURIC_RS00075	No Hits Found												CAURIC_RS00075	No Hits Found
		CAURIC_RS00080	3266|vfid|4138|vsiid|4702|ssid|<locus|BPSL2865|start|3425407|end|34	0.59	732	270	24	21	734	22	747	0.0	872		CAURIC_RS00080	BH0906 COG0376 Catalase (peroxidase I)	0.6	722	274	11	22	734	5	724	0.0	846		CAURIC_RS00080	No Hits Found												CAURIC_RS00080	gi|459643944|gb|AGG70990.1| KatB catalase/peroxidase [Sinorhizobium	0.59	732	275	24	18	734	4
		CAURIC_RS00085	7803|vfid|9531|vsiid|11597|ssid|VFDB_pchA|salicylate biosynthesis	0.3	202	139	2	371	572	263	462	6e-022	99.0		CAURIC_RS00085	No Hits Found												CAURIC_RS00085	No Hits Found												CAURIC_RS00085	gi|136328|sp|P15395.1|TRPE_RHIME RecName: Full=Anthranilate	0.3	277	181	12	295	570	242
		CAURIC_RS00090	No Hits Found												CAURIC_RS00090	No Hits Found												CAURIC_RS00090	No Hits Found												CAURIC_RS00090	No Hits Found
		CAURIC_RS00095	No Hits Found												CAURIC_RS00095	No Hits Found												CAURIC_RS00095	No Hits Found												CAURIC_RS00095	gi|110284741|gb|ABG62800.1| peptidyl-prolyl cis-trans isomerase,	0.36	150	71	25	7	152	10
		CAURIC_RS00100	No Hits Found												CAURIC_RS00100	No Hits Found												CAURIC_RS00100	No Hits Found												CAURIC_RS00100	No Hits Found
		CAURIC_RS00105	No Hits Found												CAURIC_RS00105	No Hits Found												CAURIC_RS00105	No Hits Found												CAURIC_RS00105	No Hits Found
		CAURIC_RS00110	15124|vfid|24322|vsiid|45142|ssid|tr|Q5NEH2|Q5NEH2_FRATT_Carbamoyl-	0.3	149	92	12	55	199	240	380	1e-013	68.9		CAURIC_RS00110	MK0551 COG0518 GMP synthase - Glutamine amidotransferase domain	0.32	194	114	16	3	195	2	180	2e-023	93.2		CAURIC_RS00110	No Hits Found												CAURIC_RS00110	gi|136328|sp|P15395.1|TRPE_RHIME RecName: Full=Anthranilate	0.36	200	110	17	3	197	531
		CAURIC_RS00115	14152|vfid|22754|vsiid|43133|ssid|VFDB_ppkA|serine/threonine	0.35	271	159	16	17	287	13	267	4e-043	167		CAURIC_RS00115	No Hits Found												CAURIC_RS00115	No Hits Found												CAURIC_RS00115	No Hits Found
		CAURIC_RS00120	14152|vfid|22754|vsiid|43133|ssid|VFDB_ppkA|serine/threonine	0.34	258	160	8	46	302	8	258	3e-038	151		CAURIC_RS00120	No Hits Found												CAURIC_RS00120	No Hits Found												CAURIC_RS00120	No Hits Found
		CAURIC_RS00125	24427|vfid|58781|vsiid|79648|ssid|hypothetical_protein_SPA0959_[Sal	0.28	389	215	63	129	476	241	607	6e-024	104		CAURIC_RS00125	No Hits Found												CAURIC_RS00125	CAR59037 hypothetical protein [Salmonella enterica subsp. enterica	0.28	389	215	63	129	476	241	607	2e-024	104		CAURIC_RS00125	No Hits Found
		CAURIC_RS00130	No Hits Found												CAURIC_RS00130	No Hits Found												CAURIC_RS00130	No Hits Found												CAURIC_RS00130	No Hits Found
		CAURIC_RS00135	14153|vfid|22756|vsiid|43136|ssid|VFDB_PA0075_PppA_[Pseudomonas_aer	0.35	241	131	25	14	243	12	238	1e-033	127		CAURIC_RS00135	No Hits Found												CAURIC_RS00135	No Hits Found												CAURIC_RS00135	No Hits Found
		CAURIC_RS00140	No Hits Found												CAURIC_RS00140	No Hits Found												CAURIC_RS00140	No Hits Found												CAURIC_RS00140	No Hits Found
		CAURIC_RS00145	No Hits Found												CAURIC_RS00145	No Hits Found												CAURIC_RS00145	No Hits Found												CAURIC_RS00145	No Hits Found
GI1		CAURIC_RS00155	No Hits Found												CAURIC_RS00155	No Hits Found												CAURIC_RS00155	No Hits Found												CAURIC_RS00155	No Hits Found
GI1		CAURIC_RS00160	18120|vfid|40829|vsiid|61666|ssid|transposase_IS6110_[Mycobacterium	0.44	103	53	4	6	107	9	108	1e-015	66.2		CAURIC_RS00160	No Hits Found												CAURIC_RS00160	No Hits Found												CAURIC_RS00160	No Hits Found
GI1		CAURIC_RS00165	No Hits Found												CAURIC_RS00165	No Hits Found												CAURIC_RS00165	No Hits Found												CAURIC_RS00165	No Hits Found
GI1		CAURIC_RS00170	16136|vfid|36862|vsiid|57699|ssid|hypothetical_protein_NCgl1285_[Co	0.33	89	43	16	9	96	153	226	3e-007	48.9		CAURIC_RS00170	No Hits Found												CAURIC_RS00170	No Hits Found												CAURIC_RS00170	No Hits Found
GI1		CAURIC_RS00175	8360|vfid|10592|vsiid|13166|ssid|VFDB_iraAB|IraAB [Legionella	0.23	428	282	46	9	409	5	413	2e-014	75.1		CAURIC_RS00175	Cgl2552 COG3104 Dipeptide/tripeptide permease	0.5	457	206	20	24	466	1	451	e-136	401		CAURIC_RS00175	No Hits Found												CAURIC_RS00175	No Hits Found
GI1	katG	CAURIC_RS00180	No Hits Found												CAURIC_RS00180	Cgl2553 COG0161 Adenosylmethionine-8-amino-7-oxononanoate	0.64	412	135	13	11	409	8	419	0.0	527		CAURIC_RS00180	No Hits Found												CAURIC_RS00180	No Hits Found
GI1		CAURIC_RS00185	No Hits Found												CAURIC_RS00185	Cgl2554 COG0132 Dethiobiotin synthetase	0.5	217	102	6	2	212	3	219	6e-069	211		CAURIC_RS00185	No Hits Found												CAURIC_RS00185	No Hits Found
GI1		CAURIC_RS00190	18235|vfid|41059|vsiid|61896|ssid|ThiJ/PfpI_family_protein_[Pseudom	0.4	210	121	5	24	233	20	224	6e-043	144		CAURIC_RS00190	No Hits Found												CAURIC_RS00190	No Hits Found												CAURIC_RS00190	No Hits Found
GI1		CAURIC_RS00195	No Hits Found												CAURIC_RS00195	Cgl2085 COG0031 Cysteine synthase	0.55	315	132	8	27	340	7	314	e-115	338		CAURIC_RS00195	No Hits Found												CAURIC_RS00195	No Hits Found
GI1		CAURIC_RS00200	No Hits Found												CAURIC_RS00200	No Hits Found												CAURIC_RS00200	No Hits Found												CAURIC_RS00200	No Hits Found
GI1		CAURIC_RS00205	7533|vfid|8952|vsiid|10870|ssid|hypothetical_protein_MW0096_[Staphy	0.29	207	124	22	76	264	43	245	1e-012	69.3		CAURIC_RS00205	Cgl2084_2 COG0019 Diaminopimelate decarboxylase	0.52	466	165	57	32	497	1	409	e-161	463		CAURIC_RS00205	No Hits Found												CAURIC_RS00205	No Hits Found
GI1		CAURIC_RS00210	No Hits Found												CAURIC_RS00210	Cgl1438 COG0659 Sulfate permease and related transporters (MFS	0.59	359	146		42	400	2	360	e-133	390		CAURIC_RS00210	No Hits Found												CAURIC_RS00210	No Hits Found
GI1		CAURIC_RS00215	16774|vfid|38138|vsiid|58975|ssid|IS30_transposase_encoded_within_p	0.43	82	46		142	223	73	154	3e-009	55.8		CAURIC_RS00215	No Hits Found												CAURIC_RS00215	No Hits Found												CAURIC_RS00215	No Hits Found
GI1		CAURIC_RS00220	16608|vfid|37806|vsiid|58643|ssid|KpLE2_phage-	0.39	143	67	20	2	138	247	375	9e-022	89.0		CAURIC_RS00220	No Hits Found												CAURIC_RS00220	No Hits Found												CAURIC_RS00220	No Hits Found
GI1		CAURIC_RS00225	No Hits Found												CAURIC_RS00225	No Hits Found												CAURIC_RS00225	No Hits Found												CAURIC_RS00225	No Hits Found
GI1		CAURIC_RS00230	No Hits Found												CAURIC_RS00230	No Hits Found												CAURIC_RS00230	No Hits Found												CAURIC_RS00230	No Hits Found
GI1		CAURIC_RS00235	No Hits Found												CAURIC_RS00235	No Hits Found												CAURIC_RS00235	No Hits Found												CAURIC_RS00235	No Hits Found
GI1	ciuA	CAURIC_RS00240	7541|vfid|8968|vsiid|10886|ssid|lipoprotein_[Staphylococcus_aureus_	0.3	209	131	14	22	221	54	257	1e-015	75.5		CAURIC_RS00240	BS_yfmC COG4594 ABC-type Fe3+-citrate transport system, periplasmic	0.29	290	167	38	1	259	21	303	1e-027	108		CAURIC_RS00240	No Hits Found												CAURIC_RS00240	No Hits Found
GI1	ciuB	CAURIC_RS00245	7599|vfid|9084|vsiid|11002|ssid|iron_compound_ABC_transporter,	0.33	280	172	13	73	346	53	325	3e-032	123		CAURIC_RS00245	slr1317 COG0609 ABC-type Fe3+-siderophore transport system,	0.38	273	160	8	79	350	80	345	2e-034	130		CAURIC_RS00245	No Hits Found												CAURIC_RS00245	No Hits Found
GI1	ciuC	CAURIC_RS00250	7443|vfid|8772|vsiid|10690|ssid|KpLE2_phage-like_element;_iron-	0.38	315	188	5	9	320	5	317	1e-057	189		CAURIC_RS00250	all2585 COG0609 ABC-type Fe3+-siderophore transport system,	0.42	273	157	1	48	319	70	342	5e-059	194		CAURIC_RS00250	No Hits Found												CAURIC_RS00250	No Hits Found
GI1	ciuD	CAURIC_RS00255	7563|vfid|9012|vsiid|10930|ssid|ferrichrome_transport_ATP-	0.46	256	135	1	45	299	2	257	9e-089	265		CAURIC_RS00255	BMEII0604 COG4604 ABC-type enterochelin transport system, ATPase	0.4	229	133	3	52	279	7	233	1e-054	177		CAURIC_RS00255	NC_012469.1.7686878.p01 macrolide export ATP-binding/permease	0.33	202	126	9	61	258	23	219	2e-026	102		CAURIC_RS00255	gi|119373770|gb|ABL69363.1| ABC transporter related protein	0.34	239	146	11	47	280	7
GI1		CAURIC_RS00260	No Hits Found												CAURIC_RS00260	CC0206 COG1788 Acyl CoA:acetate/3-ketoacid CoA transferase, alpha	0.6	231	91		1	231	1	231	e-103	298		CAURIC_RS00260	No Hits Found												CAURIC_RS00260	No Hits Found
GI1		CAURIC_RS00265	No Hits Found												CAURIC_RS00265	DRA0067 COG2057 Acyl CoA:acetate/3-ketoacid CoA transferase, beta	0.72	205	57		1	205	1	205	e-103	296		CAURIC_RS00265	No Hits Found												CAURIC_RS00265	No Hits Found
GI1		CAURIC_RS00270	No Hits Found												CAURIC_RS00270	No Hits Found												CAURIC_RS00270	No Hits Found												CAURIC_RS00270	No Hits Found
GI1		CAURIC_RS00275	7541|vfid|8968|vsiid|10886|ssid|lipoprotein_[Staphylococcus_aureus_	0.27	340	196	51	42	357	12	324	1e-017	82.4		CAURIC_RS00275	AGpA447 COG0614 ABC-type Fe3+-hydroxamate transport system,	0.31	308	192	18	62	359	23	322	6e-033	125		CAURIC_RS00275	No Hits Found												CAURIC_RS00275	No Hits Found
GI1		CAURIC_RS00280	No Hits Found												CAURIC_RS00280	No Hits Found												CAURIC_RS00280	No Hits Found												CAURIC_RS00280	No Hits Found
GI1		CAURIC_RS00285	No Hits Found												CAURIC_RS00285	No Hits Found												CAURIC_RS00285	No Hits Found												CAURIC_RS00285	No Hits Found
GI1		CAURIC_RS00290	19533|vfid|43655|vsiid|64492|ssid|ISSod4,	0.36	359	215	12	44	401	24	371	3e-089	276		CAURIC_RS00290	No Hits Found												CAURIC_RS00290	No Hits Found												CAURIC_RS00290	No Hits Found
GI1		CAURIC_RS00295	No Hits Found												CAURIC_RS00295	No Hits Found												CAURIC_RS00295	No Hits Found												CAURIC_RS00295	No Hits Found
GI1		CAURIC_RS00300	No Hits Found												CAURIC_RS00300	No Hits Found												CAURIC_RS00300	No Hits Found												CAURIC_RS00300	No Hits Found
GI1		CAURIC_RS00305	No Hits Found												CAURIC_RS00305	No Hits Found												CAURIC_RS00305	No Hits Found												CAURIC_RS00305	No Hits Found
GI1		CAURIC_RS00310	No Hits Found												CAURIC_RS00310	No Hits Found												CAURIC_RS00310	No Hits Found												CAURIC_RS00310	No Hits Found
GI1		CAURIC_RS00315	No Hits Found												CAURIC_RS00315	No Hits Found												CAURIC_RS00315	No Hits Found												CAURIC_RS00315	No Hits Found
GI1		CAURIC_RS00320	No Hits Found												CAURIC_RS00320	No Hits Found												CAURIC_RS00320	No Hits Found												CAURIC_RS00320	No Hits Found
GI1		CAURIC_RS00325	No Hits Found												CAURIC_RS00325	No Hits Found												CAURIC_RS00325	No Hits Found												CAURIC_RS00325	No Hits Found
GI1		CAURIC_RS00330	No Hits Found												CAURIC_RS00330	No Hits Found												CAURIC_RS00330	No Hits Found												CAURIC_RS00330	No Hits Found
GI1		CAURIC_RS00335	No Hits Found												CAURIC_RS00335	No Hits Found												CAURIC_RS00335	No Hits Found												CAURIC_RS00335	No Hits Found
GI1		CAURIC_RS00340	No Hits Found												CAURIC_RS00340	No Hits Found												CAURIC_RS00340	No Hits Found												CAURIC_RS00340	No Hits Found
GI1		CAURIC_RS00345	No Hits Found												CAURIC_RS00345	No Hits Found												CAURIC_RS00345	No Hits Found												CAURIC_RS00345	No Hits Found
GI1		CAURIC_RS00350	No Hits Found												CAURIC_RS00350	No Hits Found												CAURIC_RS00350	No Hits Found												CAURIC_RS00350	No Hits Found
GI1		CAURIC_RS00355	No Hits Found												CAURIC_RS00355	No Hits Found												CAURIC_RS00355	No Hits Found												CAURIC_RS00355	No Hits Found
GI1		CAURIC_RS00360	No Hits Found												CAURIC_RS00360	No Hits Found												CAURIC_RS00360	No Hits Found												CAURIC_RS00360	No Hits Found
GI1		CAURIC_RS00365	No Hits Found												CAURIC_RS00365	No Hits Found												CAURIC_RS00365	No Hits Found												CAURIC_RS00365	No Hits Found
GI1		CAURIC_RS00370	No Hits Found												CAURIC_RS00370	No Hits Found												CAURIC_RS00370	No Hits Found												CAURIC_RS00370	No Hits Found
GI1		CAURIC_RS00375	No Hits Found												CAURIC_RS00375	No Hits Found												CAURIC_RS00375	No Hits Found												CAURIC_RS00375	No Hits Found
GI1		CAURIC_RS00380	No Hits Found												CAURIC_RS00380	No Hits Found												CAURIC_RS00380	No Hits Found												CAURIC_RS00380	No Hits Found
GI1		CAURIC_RS00385	No Hits Found												CAURIC_RS00385	No Hits Found												CAURIC_RS00385	No Hits Found												CAURIC_RS00385	No Hits Found
GI1		CAURIC_RS00390	No Hits Found												CAURIC_RS00390	No Hits Found												CAURIC_RS00390	No Hits Found												CAURIC_RS00390	No Hits Found
GI1		CAURIC_RS00395	7713|vfid|9324|vsiid|11274|ssid|VFDB_essC|hypothetical protein	0.22	514	359	41	2	511	204	680	2e-022	101		CAURIC_RS00395	No Hits Found												CAURIC_RS00395	No Hits Found												CAURIC_RS00395	No Hits Found
GI1		CAURIC_RS00400	No Hits Found												CAURIC_RS00400	No Hits Found												CAURIC_RS00400	No Hits Found												CAURIC_RS00400	No Hits Found
GI1		CAURIC_RS00405	15710|vfid|36010|vsiid|56847|ssid|hypothetical_protein_BL1492_[Bifi	0.28	198	121	20	7	200	12	193	2e-009	55.5		CAURIC_RS00405	No Hits Found												CAURIC_RS00405	No Hits Found												CAURIC_RS00405	No Hits Found
GI1		CAURIC_RS00410	452|vfid|453|vsiid|452|ssid|TnpA_[Escherichia_coli]|TnpA	0.59	138	55	1	1	138	1	137	8e-056	174		CAURIC_RS00410	No Hits Found												CAURIC_RS00410	No Hits Found												CAURIC_RS00410	No Hits Found
		CAURIC_RS00415	No Hits Found												CAURIC_RS00415	Cgl2906 COG2132 Putative multicopper oxidases	0.98	493	7		1	493	1	493	0.0	984		CAURIC_RS00415	No Hits Found												CAURIC_RS00415	No Hits Found
		CAURIC_RS00420	No Hits Found												CAURIC_RS00420	No Hits Found												CAURIC_RS00420	No Hits Found												CAURIC_RS00420	No Hits Found
		CAURIC_RS00425	15178|vfid|24376|vsiid|45196|ssid|tr|Q668C2|Q668C2_YERPS_Two-	0.41	229	130	5	8	236	7	230	2e-051	166		CAURIC_RS00425	No Hits Found												CAURIC_RS00425	NC_007622.3794472.p01 alkaline phosphatase synthesis	0.41	228	132	1	14	240	4	231	3e-058	182		CAURIC_RS00425	gi|86280270|gb|ABC89333.1| phosphate regulon, two-component	0.41	225	123	8	14	235	4
		CAURIC_RS00430	15177|vfid|24375|vsiid|45195|ssid|tr|Q668C3|Q668C3_YERPS_Sensor_pro	0.32	291	188	7	78	365	170	456	7e-038	141		CAURIC_RS00430	No Hits Found												CAURIC_RS00430	CP000034.1.gene2187.p01 sensor protein for BaeR. Encoded by gene	0.36	281	173	6	89	368	187	462	4e-048	167		CAURIC_RS00430	gi|150026861|gb|ABR58978.1| PAS/PAC sensor signal transduction	0.28	301	187	28	86	363	120
		CAURIC_RS00435	No Hits Found												CAURIC_RS00435	Cgl2901 COG2608 Copper chaperone	0.96	78	3		33	110	1	78	3e-048	148		CAURIC_RS00435	No Hits Found												CAURIC_RS00435	No Hits Found
		CAURIC_RS00440	27014|vfid|63966|vsiid|84834|ssid|proton_motive_ATPase_H1B_[Leishma	0.26	564	343	69	162	664	110	665	2e-032	134		CAURIC_RS00440	Cgl2900 COG2217 Cation transport ATPase	0.95	725	36		1	725	1	725	0.0	1281		CAURIC_RS00440	No Hits Found												CAURIC_RS00440	gi|14523653|gb|AAK65206.1| ActP Copper translocating P-type ATPase	0.4	613	350	12	110	714	216
		CAURIC_RS00445	No Hits Found												CAURIC_RS00445	No Hits Found												CAURIC_RS00445	No Hits Found												CAURIC_RS00445	No Hits Found
		CAURIC_RS00450	No Hits Found												CAURIC_RS00450	No Hits Found												CAURIC_RS00450	No Hits Found												CAURIC_RS00450	No Hits Found
		CAURIC_RS00455	No Hits Found												CAURIC_RS00455	No Hits Found												CAURIC_RS00455	No Hits Found												CAURIC_RS00455	No Hits Found
		CAURIC_RS00460	No Hits Found												CAURIC_RS00460	No Hits Found												CAURIC_RS00460	No Hits Found												CAURIC_RS00460	No Hits Found
	ctpV	CAURIC_RS00465	27014|vfid|63966|vsiid|84834|ssid|proton_motive_ATPase_H1B_[Leishma	0.25	537	317	83	243	709	133	656	9e-025	110		CAURIC_RS00465	Cgl0382 COG2217 Cation transport ATPase	0.75	762	159	29	7	761	11	750	0.0	1122		CAURIC_RS00465	No Hits Found												CAURIC_RS00465	gi|14523653|gb|AAK65206.1| ActP Copper translocating P-type ATPase	0.42	777	375	71	14	759	85
GI2		CAURIC_RS00470	No Hits Found												CAURIC_RS00470	Cgl3020 COG2608 Copper chaperone	0.7	62	18		6	67	4	65	3e-025	88.6		CAURIC_RS00470	No Hits Found												CAURIC_RS00470	No Hits Found
GI2		CAURIC_RS00475	No Hits Found												CAURIC_RS00475	STM1261 COG1145 Ferredoxin	0.41	108	57	6	30	137	7	108	2e-019	77.8		CAURIC_RS00475	No Hits Found												CAURIC_RS00475	No Hits Found
GI2		CAURIC_RS00480	No Hits Found												CAURIC_RS00480	No Hits Found												CAURIC_RS00480	No Hits Found												CAURIC_RS00480	No Hits Found
GI2		CAURIC_RS00485	No Hits Found												CAURIC_RS00485	PA0397 COG1230 Co/Zn/Cd efflux system component	0.36	273	171	3	27	297	23	294	1e-048	164		CAURIC_RS00485	No Hits Found												CAURIC_RS00485	No Hits Found
GI2		CAURIC_RS00490	18648|vfid|41885|vsiid|62722|ssid|hypothetical_protein_SAG0550_[S	0.41	74	43		1	74	1	74	7e-013	57.4		CAURIC_RS00490	No Hits Found												CAURIC_RS00490	No Hits Found												CAURIC_RS00490	No Hits Found
GI2		CAURIC_RS00495	No Hits Found												CAURIC_RS00495	Cgl0883 COG4300 Predicted permease, cadmium resistance protein	0.89	198	21		1	198	1	198	e-107	306		CAURIC_RS00495	No Hits Found												CAURIC_RS00495	No Hits Found
GI2		CAURIC_RS00500	No Hits Found												CAURIC_RS00500	No Hits Found												CAURIC_RS00500	No Hits Found												CAURIC_RS00500	No Hits Found
GI2		CAURIC_RS00505	698|vfid|699|vsiid|698|ssid|transposase_[Pseudomonas_aeruginosa]|	0.66	39	13		1	39	1	39	3e-014	64.7		CAURIC_RS00505	No Hits Found												CAURIC_RS00505	No Hits Found												CAURIC_RS00505	No Hits Found
GI2		CAURIC_RS00510	No Hits Found												CAURIC_RS00510	No Hits Found												CAURIC_RS00510	No Hits Found												CAURIC_RS00510	No Hits Found
GI2		CAURIC_RS00515	No Hits Found												CAURIC_RS00515	No Hits Found												CAURIC_RS00515	No Hits Found												CAURIC_RS00515	No Hits Found
GI2		CAURIC_RS00520	No Hits Found												CAURIC_RS00520	No Hits Found												CAURIC_RS00520	No Hits Found												CAURIC_RS00520	No Hits Found
GI2		CAURIC_RS00525	No Hits Found												CAURIC_RS00525	No Hits Found												CAURIC_RS00525	No Hits Found												CAURIC_RS00525	No Hits Found
GI2		CAURIC_RS00530	No Hits Found												CAURIC_RS00530	No Hits Found												CAURIC_RS00530	No Hits Found												CAURIC_RS00530	No Hits Found
GI2		CAURIC_RS00535	No Hits Found												CAURIC_RS00535	No Hits Found												CAURIC_RS00535	No Hits Found												CAURIC_RS00535	No Hits Found
GI2		CAURIC_RS00540	No Hits Found												CAURIC_RS00540	No Hits Found												CAURIC_RS00540	No Hits Found												CAURIC_RS00540	No Hits Found
GI2		CAURIC_RS00545	No Hits Found												CAURIC_RS00545	No Hits Found												CAURIC_RS00545	No Hits Found												CAURIC_RS00545	No Hits Found
GI2		CAURIC_RS00550	2519|vfid|2776|vsiid|3147|ssid|VFDB_Rv3870_transmembrane_protein_[M	0.49	158	61	19	1	151	487	632	1e-039	140		CAURIC_RS00550	No Hits Found												CAURIC_RS00550	No Hits Found												CAURIC_RS00550	No Hits Found
GI2		CAURIC_RS00555	2520|vfid|2778|vsiid|3150|ssid|VFDB_Rv3871|hypothetical protein	0.32	593	355	43	38	608	8	579	8e-079	260		CAURIC_RS00555	No Hits Found												CAURIC_RS00555	No Hits Found												CAURIC_RS00555	No Hits Found
GI2		CAURIC_RS00560	No Hits Found												CAURIC_RS00560	No Hits Found												CAURIC_RS00560	No Hits Found												CAURIC_RS00560	No Hits Found
GI2		CAURIC_RS00565	No Hits Found												CAURIC_RS00565	No Hits Found												CAURIC_RS00565	No Hits Found												CAURIC_RS00565	No Hits Found
GI2	espI	CAURIC_RS00570	No Hits Found												CAURIC_RS00570	No Hits Found												CAURIC_RS00570	No Hits Found												CAURIC_RS00570	No Hits Found
GI2		CAURIC_RS00575	No Hits Found												CAURIC_RS00575	No Hits Found												CAURIC_RS00575	No Hits Found												CAURIC_RS00575	No Hits Found
GI2		CAURIC_RS00580	No Hits Found												CAURIC_RS00580	No Hits Found												CAURIC_RS00580	No Hits Found												CAURIC_RS00580	No Hits Found
GI2		CAURIC_RS00585	No Hits Found												CAURIC_RS00585	Cgl2499 COG1301 Na+/H+-dicarboxylate symporters	0.74	434	102	7	65	498	16	442	0.0	551		CAURIC_RS00585	No Hits Found												CAURIC_RS00585	gi|118394|sp|P20672.1|DCTA_RHIME RecName: Full=C4-dicarboxylate	0.27	437	278	41	62	488	12
GI2		CAURIC_RS00590	No Hits Found												CAURIC_RS00590	No Hits Found												CAURIC_RS00590	No Hits Found												CAURIC_RS00590	No Hits Found
GI2		CAURIC_RS00595	No Hits Found												CAURIC_RS00595	Cgl2392 COG0626 Cystathionine beta-lyases/cystathionine	0.69	385	113	5	5	388	6	386	0.0	564		CAURIC_RS00595	No Hits Found												CAURIC_RS00595	No Hits Found
GI2		CAURIC_RS00600	No Hits Found												CAURIC_RS00600	No Hits Found												CAURIC_RS00600	No Hits Found												CAURIC_RS00600	No Hits Found
GI2		CAURIC_RS00605	19086|vfid|42761|vsiid|63598|ssid|oxidoreductase_[Streptomyces_coel	0.44	252	127	14	11	259	9	249	4e-062	195		CAURIC_RS00605	No Hits Found												CAURIC_RS00605	No Hits Found												CAURIC_RS00605	gi|120209|sp|P05406.2|FIXR_BRADU RecName: Full=Protein FixR	0.29	206	126	19	9	206	32
GI2		CAURIC_RS00610	3507|vfid|4586|vsiid|5150|ssid|<gi|58337345|ref|YP_193930.1|_membra	0.31	384	252	11	7	386	13	389	3e-055	187		CAURIC_RS00610	AGc1839 COG2814 Arabinose efflux permease	0.31	217	111	38	8	200	42	244	3e-009	58.9		CAURIC_RS00610	ZP_03841721 tetracycline resistance protein (MFS-family	0.24	308	183	50	29	310	24	307	8e-007	48.9		CAURIC_RS00610	No Hits Found
GI2		CAURIC_RS00615	No Hits Found												CAURIC_RS00615	No Hits Found												CAURIC_RS00615	No Hits Found												CAURIC_RS00615	No Hits Found
GI2		CAURIC_RS00620	No Hits Found												CAURIC_RS00620	No Hits Found												CAURIC_RS00620	No Hits Found												CAURIC_RS00620	No Hits Found
GI2		CAURIC_RS00625	No Hits Found												CAURIC_RS00625	No Hits Found												CAURIC_RS00625	No Hits Found												CAURIC_RS00625	No Hits Found
GI2		CAURIC_RS00630	No Hits Found												CAURIC_RS00630	PA3910 COG3540 Phosphodiesterase/alkaline phosphatase D	0.52	482	218	11	64	536	36	515	e-177	508		CAURIC_RS00630	No Hits Found												CAURIC_RS00630	No Hits Found
GI2		CAURIC_RS00635	No Hits Found												CAURIC_RS00635	No Hits Found												CAURIC_RS00635	No Hits Found												CAURIC_RS00635	No Hits Found
		CAURIC_RS00640	17620|vfid|39829|vsiid|60666|ssid|hypothetical_protein_lin2589_[Lis	0.25	338	199	52	254	578	9	307	3e-023	103		CAURIC_RS00640	No Hits Found												CAURIC_RS00640	No Hits Found												CAURIC_RS00640	No Hits Found
		CAURIC_RS00645	19017|vfid|42623|vsiid|63460|ssid|MutT-	0.32	115	70	8	14	128	3	109	1e-008	49.3		CAURIC_RS00645	SSO2278 COG1051 ADP-ribose pyrophosphatase	0.37	66	40	1	1	66	24	88	2e-008	50.1		CAURIC_RS00645	No Hits Found												CAURIC_RS00645	No Hits Found
		CAURIC_RS00650	No Hits Found												CAURIC_RS00650	Rv1565c COG1835 Predicted acyltransferases	0.34	753	405	87	6	730	29	722	e-122	386		CAURIC_RS00650	No Hits Found												CAURIC_RS00650	No Hits Found
		CAURIC_RS00655	No Hits Found												CAURIC_RS00655	No Hits Found												CAURIC_RS00655	No Hits Found												CAURIC_RS00655	No Hits Found
		CAURIC_RS00660	No Hits Found												CAURIC_RS00660	No Hits Found												CAURIC_RS00660	No Hits Found												CAURIC_RS00660	No Hits Found
		CAURIC_RS00665	No Hits Found												CAURIC_RS00665	No Hits Found												CAURIC_RS00665	No Hits Found												CAURIC_RS00665	No Hits Found
		CAURIC_RS00670	No Hits Found												CAURIC_RS00670	No Hits Found												CAURIC_RS00670	No Hits Found												CAURIC_RS00670	No Hits Found
		CAURIC_RS00675	No Hits Found												CAURIC_RS00675	No Hits Found												CAURIC_RS00675	No Hits Found												CAURIC_RS00675	No Hits Found
		CAURIC_RS00680	No Hits Found												CAURIC_RS00680	No Hits Found												CAURIC_RS00680	No Hits Found												CAURIC_RS00680	No Hits Found
		CAURIC_RS00685	18233|vfid|41055|vsiid|61892|ssid|xenobiotic_reductase,	0.26	366	222	46	38	378	1	345	2e-028	117		CAURIC_RS00685	VC1993_1 COG1902 NADH:flavin oxidoreductases, Old Yellow Enzyme	0.53	364	158	12	38	401	2	353	e-137	409		CAURIC_RS00685	No Hits Found												CAURIC_RS00685	gi|52212000|emb|CAH38007.1| NADH:flavin oxidoreductase / NADH	0.31	452	279	31	38	472	3
		CAURIC_RS00690	No Hits Found												CAURIC_RS00690	Cgl0184_2 COG0069 Glutamate synthase domain 2	0.77	808	182	3	400	1206	1	806	0.0	1296		CAURIC_RS00690	No Hits Found												CAURIC_RS00690	No Hits Found
		CAURIC_RS00695	1184|vfid|1185|vsiid|1184|ssid|putative_glutamate_synthase_[Enteroc	0.4	376	174	49	127	493	3	338	6e-072	232		CAURIC_RS00695	No Hits Found												CAURIC_RS00695	No Hits Found												CAURIC_RS00695	gi|86285239|gb|ABC94297.1| 2,4-dienoyl-CoA reductase (NADPH)	0.32	109	70	4	142	246	384
		CAURIC_RS00700	No Hits Found												CAURIC_RS00700	No Hits Found												CAURIC_RS00700	No Hits Found												CAURIC_RS00700	No Hits Found
		CAURIC_RS00705	No Hits Found												CAURIC_RS00705	No Hits Found												CAURIC_RS00705	No Hits Found												CAURIC_RS00705	No Hits Found
		CAURIC_RS00710	No Hits Found												CAURIC_RS00710	No Hits Found												CAURIC_RS00710	No Hits Found												CAURIC_RS00710	No Hits Found
		CAURIC_RS00715	No Hits Found												CAURIC_RS00715	No Hits Found												CAURIC_RS00715	No Hits Found												CAURIC_RS00715	No Hits Found
		CAURIC_RS00720	No Hits Found												CAURIC_RS00720	No Hits Found												CAURIC_RS00720	AE000516.2.gene4101.p01 arabinosyl transferase. Identified by	0.37	1174	604	126	21	1172	27	1096	0.0	728		CAURIC_RS00720	No Hits Found
		CAURIC_RS00725	No Hits Found												CAURIC_RS00725	No Hits Found												CAURIC_RS00725	No Hits Found												CAURIC_RS00725	No Hits Found
		CAURIC_RS00730	No Hits Found												CAURIC_RS00730	No Hits Found												CAURIC_RS00730	No Hits Found												CAURIC_RS00730	No Hits Found
		CAURIC_RS00735	18994|vfid|42577|vsiid|63414|ssid|regulatory_protein_KorSA_[Strepto	0.29	84	57	2	8	91	20	101	4e-007	46.6		CAURIC_RS00735	No Hits Found												CAURIC_RS00735	No Hits Found												CAURIC_RS00735	No Hits Found
		CAURIC_RS00740	13418|vfid|21277|vsiid|40921|ssid|VFDB_sitB|putative ATP-binding	0.31	206	119	22	35	224	15	214	4e-021	90.9		CAURIC_RS00740	STM2862 COG1121 ABC-type Mn/Zn transport systems, ATPase component	0.31	206	119	22	35	224	15	214	7e-021	90.9		CAURIC_RS00740	YP_001373621 ABC transporter-related protein [Bacillus cereus	0.29	218	141	13	34	241	24	238	5e-014	70.1		CAURIC_RS00740	gi|15076052|emb|CAC47606.1| Manganese ABC transporter ATPase	0.31	217	127	22	24	224	20
		CAURIC_RS00745	No Hits Found												CAURIC_RS00745	No Hits Found												CAURIC_RS00745	No Hits Found												CAURIC_RS00745	No Hits Found
		CAURIC_RS00765	No Hits Found												CAURIC_RS00765	No Hits Found												CAURIC_RS00765	No Hits Found												CAURIC_RS00765	No Hits Found
		CAURIC_RS00770	No Hits Found												CAURIC_RS00770	No Hits Found												CAURIC_RS00770	No Hits Found												CAURIC_RS00770	No Hits Found
		CAURIC_RS00775	No Hits Found												CAURIC_RS00775	No Hits Found												CAURIC_RS00775	No Hits Found												CAURIC_RS00775	No Hits Found
		CAURIC_RS00780	10608|vfid|17313|vsiid|25589|ssid|tr|O86514|O86514_STRCO_Putative_t	0.31	189	123	6	20	207	9	192	2e-019	82.0		CAURIC_RS00780	No Hits Found												CAURIC_RS00780	No Hits Found												CAURIC_RS00780	No Hits Found
		CAURIC_RS00785	11201|vfid|17906|vsiid|29842|ssid|sp|P0A141|OXAA_PSEPU_Inner_membra	0.3	122	71	14	7	128	352	459	4e-010	60.1		CAURIC_RS00785	No Hits Found												CAURIC_RS00785	No Hits Found												CAURIC_RS00785	No Hits Found
		CAURIC_RS00790	No Hits Found												CAURIC_RS00790	No Hits Found												CAURIC_RS00790	No Hits Found												CAURIC_RS00790	No Hits Found
		CAURIC_RS00795	No Hits Found												CAURIC_RS00795	No Hits Found												CAURIC_RS00795	No Hits Found												CAURIC_RS00795	No Hits Found
		CAURIC_RS00800	No Hits Found												CAURIC_RS00800	No Hits Found												CAURIC_RS00800	No Hits Found												CAURIC_RS00800	No Hits Found
		CAURIC_RS00805	No Hits Found												CAURIC_RS00805	No Hits Found												CAURIC_RS00805	No Hits Found												CAURIC_RS00805	No Hits Found
		CAURIC_RS00810	No Hits Found												CAURIC_RS00810	Cgl2213 COG3540 Phosphodiesterase/alkaline phosphatase D	0.45	505	237	39	60	556	14	487	e-145	431		CAURIC_RS00810	No Hits Found												CAURIC_RS00810	No Hits Found
		CAURIC_RS00815	No Hits Found												CAURIC_RS00815	No Hits Found												CAURIC_RS00815	No Hits Found												CAURIC_RS00815	No Hits Found
		CAURIC_RS00820	No Hits Found												CAURIC_RS00820	No Hits Found												CAURIC_RS00820	No Hits Found												CAURIC_RS00820	No Hits Found
		CAURIC_RS00825	No Hits Found												CAURIC_RS00825	No Hits Found												CAURIC_RS00825	No Hits Found												CAURIC_RS00825	No Hits Found
		CAURIC_RS00830	No Hits Found												CAURIC_RS00830	No Hits Found												CAURIC_RS00830	No Hits Found												CAURIC_RS00830	No Hits Found
		CAURIC_RS00835	2500|vfid|2738|vsiid|3090|ssid|VFDB_devR_two_component_transcriptio	0.27	148	91	16	1	143	49	185	4e-007	47.8		CAURIC_RS00835	No Hits Found												CAURIC_RS00835	No Hits Found												CAURIC_RS00835	gi|86281466|gb|ABC90529.1| probable two-component response	0.26	143	96	9	1	143	51
		CAURIC_RS00840	2541|vfid|2821|vsiid|3212|ssid|VFDB_sodA_superoxide_dismutase_[Fe]_	0.59	199	79	1	1	199	1	198	3e-084	247		CAURIC_RS00840	Cgl2862 COG0605 Superoxide dismutase	0.78	200	43		1	200	1	200	e-117	332		CAURIC_RS00840	No Hits Found												CAURIC_RS00840	gi|7388259|sp|Q9XD74.3|SODF_RHIME RecName: Full=Superoxide	0.39	201	115	7	4	200	3
		CAURIC_RS00845	18809|vfid|42207|vsiid|63044|ssid|L-2-	0.29	313	205	15	8	316	4	305	1e-040	144		CAURIC_RS00845	Cgl2848 COG0039 Malate/lactate dehydrogenases	0.66	310	102	1	1	310	1	309	e-151	427		CAURIC_RS00845	No Hits Found												CAURIC_RS00845	gi|154155853|gb|ABS63070.1| malate dehydrogenase, NAD-dependent	0.33	304	197	5	8	308	5
		CAURIC_RS00850	No Hits Found												CAURIC_RS00850	No Hits Found												CAURIC_RS00850	No Hits Found												CAURIC_RS00850	No Hits Found
		CAURIC_RS00855	No Hits Found												CAURIC_RS00855	Cgl2845 COG0584 Glycerophosphoryl diester phosphodiesterase	0.41	243	132	11	1	243	1	232	1e-049	164		CAURIC_RS00855	No Hits Found												CAURIC_RS00855	No Hits Found
		CAURIC_RS00860	No Hits Found												CAURIC_RS00860	No Hits Found												CAURIC_RS00860	No Hits Found												CAURIC_RS00860	No Hits Found
		CAURIC_RS00865	7911|vfid|9749|vsiid|11925|ssid|VFDB_cpsA|capsular polysaccharide	0.3	156	105	4	240	392	245	399	1e-014	75.5		CAURIC_RS00865	No Hits Found												CAURIC_RS00865	No Hits Found												CAURIC_RS00865	No Hits Found
		CAURIC_RS00870	No Hits Found												CAURIC_RS00870	No Hits Found												CAURIC_RS00870	No Hits Found												CAURIC_RS00870	No Hits Found
		CAURIC_RS00875	No Hits Found												CAURIC_RS00875	No Hits Found												CAURIC_RS00875	No Hits Found												CAURIC_RS00875	No Hits Found
		CAURIC_RS00880	No Hits Found												CAURIC_RS00880	Rv3838c COG0077 Prephenate dehydratase	0.43	344	151	44	12	351	3	306	4e-081	250		CAURIC_RS00880	No Hits Found												CAURIC_RS00880	No Hits Found
		CAURIC_RS00885	No Hits Found												CAURIC_RS00885	Cgl2835 COG0406 Fructose-2,6-bisphosphatase	0.4	230	103	35	34	261	4	200	2e-035	127		CAURIC_RS00885	No Hits Found												CAURIC_RS00885	No Hits Found
		CAURIC_RS00890	3445|vfid|4496|vsiid|5060|ssid|<locus|BMEII0080|start|80899|end|817	0.31	202	124	14	41	235	31	225	3e-016	76.6		CAURIC_RS00890	No Hits Found												CAURIC_RS00890	No Hits Found												CAURIC_RS00890	gi|120324671|gb|ABM18986.1| short-chain dehydrogenase/reductase SDR	0.34	251	153	11	31	273	4
		CAURIC_RS00895	No Hits Found												CAURIC_RS00895	No Hits Found												CAURIC_RS00895	No Hits Found												CAURIC_RS00895	No Hits Found
		CAURIC_RS00900	No Hits Found												CAURIC_RS00900	No Hits Found												CAURIC_RS00900	No Hits Found												CAURIC_RS00900	No Hits Found
		CAURIC_RS00905	20578|vfid|45744|vsiid|66581|ssid|seryl-	0.37	427	252	14	1	416	1	424	7e-085	265		CAURIC_RS00905	No Hits Found												CAURIC_RS00905	No Hits Found												CAURIC_RS00905	No Hits Found
		CAURIC_RS00910	No Hits Found												CAURIC_RS00910	Cgl2830 COG0204 1-acyl-sn-glycerol-3-phosphate acyltransferase	0.51	260	122	4	18	277	16	271	1e-087	264		CAURIC_RS00910	No Hits Found												CAURIC_RS00910	No Hits Found
		CAURIC_RS00915	No Hits Found												CAURIC_RS00915	No Hits Found												CAURIC_RS00915	No Hits Found												CAURIC_RS00915	No Hits Found
		CAURIC_RS00920	No Hits Found												CAURIC_RS00920	No Hits Found												CAURIC_RS00920	No Hits Found												CAURIC_RS00920	No Hits Found
		CAURIC_RS00925	7989|vfid|9896|vsiid|12140|ssid|UDP-	0.46	373	185	14	7	378	8	367	e-111	330		CAURIC_RS00925	No Hits Found												CAURIC_RS00925	No Hits Found												CAURIC_RS00925	No Hits Found
		CAURIC_RS00930	No Hits Found												CAURIC_RS00930	No Hits Found												CAURIC_RS00930	No Hits Found												CAURIC_RS00930	No Hits Found
		CAURIC_RS00935	No Hits Found												CAURIC_RS00935	Cgl2820 COG0671 Membrane-associated phospholipid phosphatase	0.6	143	56		7	149	4	146	5e-059	181		CAURIC_RS00935	No Hits Found												CAURIC_RS00935	No Hits Found
		CAURIC_RS00940	No Hits Found												CAURIC_RS00940	Cgl2819 COG0382 4-hydroxybenzoate polyprenyltransferase and related	0.71	338	85	13	2	339	6	330	e-167	469		CAURIC_RS00940	No Hits Found												CAURIC_RS00940	No Hits Found
		CAURIC_RS00945	2473|vfid|2684|vsiid|3009|ssid|VFDB_fbpC2|fbpC2 [Mycobacterium	0.4	287	154	18	57	338	54	327	2e-053	178		CAURIC_RS00945	No Hits Found												CAURIC_RS00945	No Hits Found												CAURIC_RS00945	No Hits Found
		CAURIC_RS00950	No Hits Found												CAURIC_RS00950	No Hits Found												CAURIC_RS00950	No Hits Found												CAURIC_RS00950	No Hits Found
		CAURIC_RS00955	2473|vfid|2684|vsiid|3009|ssid|VFDB_fbpC2|fbpC2 [Mycobacterium	0.39	258	137	20	132	379	80	327	3e-045	164		CAURIC_RS00955	No Hits Found												CAURIC_RS00955	No Hits Found												CAURIC_RS00955	No Hits Found
		CAURIC_RS00960	No Hits Found												CAURIC_RS00960	No Hits Found												CAURIC_RS00960	No Hits Found												CAURIC_RS00960	No Hits Found
		CAURIC_RS00965	No Hits Found												CAURIC_RS00965	No Hits Found												CAURIC_RS00965	No Hits Found												CAURIC_RS00965	No Hits Found
		CAURIC_RS00970	2476|vfid|2690|vsiid|3018|ssid|VFDB_fadD26|fadD26 [Mycobacterium	0.36	585	330	39	43	617	64	619	e-108	338		CAURIC_RS00970	aq_999_1 COG1022 Long-chain acyl-CoA synthetases (AMP-forming)	0.24	460	245	104	85	523	39	415	8e-017	84.3		CAURIC_RS00970	No Hits Found												CAURIC_RS00970	gi|15073413|emb|CAC41921.1| Long-chain-fatty-acid-CoA ligase	0.22	535	313	99	61	563	59
		CAURIC_RS00975	19084|vfid|42757|vsiid|63594|ssid|polyketide_synthase_[Streptomyces_c	0.37	917	535	41	110	1016	8	893	e-148	506		CAURIC_RS00975	Cgl2811_1 COG3321 Polyketide synthase modules and related proteins	0.57	1399	523	72	10	1404	4	1334	0.0	1523		CAURIC_RS00975	No Hits Found												CAURIC_RS00975	gi|33573926|emb|CAE38242.1| putative type I polyketide synthase	0.36	919	537	48	120	1024	3
		CAURIC_RS00980	No Hits Found												CAURIC_RS00980	Cgl2810 COG4799 Acetyl-CoA carboxylase, carboxyltransferase	0.7	498	145		1	498	19	516	0.0	719		CAURIC_RS00980	No Hits Found												CAURIC_RS00980	No Hits Found
		CAURIC_RS00985	7571|vfid|9028|vsiid|10946|ssid|2,	0.22	522	349	55	72	566	35	528	5e-018	86.7		CAURIC_RS00985	BH3234 COG0365 Acyl-coenzyme A synthetases/AMP-(fatty) acid ligases	0.24	497	339	35	87	563	73	554	1e-034	138		CAURIC_RS00985	No Hits Found												CAURIC_RS00985	gi|15073413|emb|CAC41921.1| Long-chain-fatty-acid-CoA ligase	0.24	515	348	43	85	563	57
		CAURIC_RS00990	No Hits Found												CAURIC_RS00990	No Hits Found												CAURIC_RS00990	No Hits Found												CAURIC_RS00990	No Hits Found
		CAURIC_RS00995	No Hits Found												CAURIC_RS00995	No Hits Found												CAURIC_RS00995	No Hits Found												CAURIC_RS00995	No Hits Found
		CAURIC_RS01000	No Hits Found												CAURIC_RS01000	No Hits Found												CAURIC_RS01000	No Hits Found												CAURIC_RS01000	No Hits Found
		CAURIC_RS01005	No Hits Found												CAURIC_RS01005	No Hits Found												CAURIC_RS01005	No Hits Found												CAURIC_RS01005	No Hits Found
		CAURIC_RS01010	3507|vfid|4586|vsiid|5150|ssid|<gi|58337345|ref|YP_193930.1|_membra	0.21	354	258	20	11	354	12	355	4e-009	57.4		CAURIC_RS01010	No Hits Found												CAURIC_RS01010	YP_853293 bicyclomycin/multidrug efflux system [Escherichia coli	0.27	250	166	15	38	275	14	260	2e-008	53.5		CAURIC_RS01010	No Hits Found
		CAURIC_RS01015	3261|vfid|4128|vsiid|4692|ssid|<locus|BPSL2866|start|3428079|end|34	0.23	252	178	16	1	243	3	247	2e-013	68.9		CAURIC_RS01015	No Hits Found												CAURIC_RS01015	No Hits Found												CAURIC_RS01015	gi|15074499|emb|CAC46145.1| Transcription regulator LysR family	0.33	105	70		19	123	27
		CAURIC_RS01020	No Hits Found												CAURIC_RS01020	No Hits Found												CAURIC_RS01020	No Hits Found												CAURIC_RS01020	No Hits Found
		CAURIC_RS01025	No Hits Found												CAURIC_RS01025	No Hits Found												CAURIC_RS01025	No Hits Found												CAURIC_RS01025	No Hits Found
		CAURIC_RS01030	No Hits Found												CAURIC_RS01030	No Hits Found												CAURIC_RS01030	No Hits Found												CAURIC_RS01030	No Hits Found
		CAURIC_RS01035	No Hits Found												CAURIC_RS01035	No Hits Found												CAURIC_RS01035	No Hits Found												CAURIC_RS01035	No Hits Found
	Rv0207c	CAURIC_RS01040	No Hits Found												CAURIC_RS01040	No Hits Found												CAURIC_RS01040	No Hits Found												CAURIC_RS01040	No Hits Found
		CAURIC_RS01045	No Hits Found												CAURIC_RS01045	No Hits Found												CAURIC_RS01045	No Hits Found												CAURIC_RS01045	No Hits Found
GI3		CAURIC_RS01050	No Hits Found												CAURIC_RS01050	No Hits Found												CAURIC_RS01050	No Hits Found												CAURIC_RS01050	No Hits Found
GI3		CAURIC_RS01055	No Hits Found												CAURIC_RS01055	No Hits Found												CAURIC_RS01055	No Hits Found												CAURIC_RS01055	No Hits Found
GI3		CAURIC_RS01060	No Hits Found												CAURIC_RS01060	Cgl2803 COG1274 Phosphoenolpyruvate carboxykinase (GTP)	0.74	605	153	2	3	606	6	609	0.0	956		CAURIC_RS01060	No Hits Found												CAURIC_RS01060	No Hits Found
GI3		CAURIC_RS01065	No Hits Found												CAURIC_RS01065	No Hits Found												CAURIC_RS01065	No Hits Found												CAURIC_RS01065	No Hits Found
GI3		CAURIC_RS01070	No Hits Found												CAURIC_RS01070	No Hits Found												CAURIC_RS01070	No Hits Found												CAURIC_RS01070	No Hits Found
GI3		CAURIC_RS01075	20583|vfid|45754|vsiid|66591|ssid|thioredoxin_reductase_[Salmonella	0.35	314	182	22	219	519	9	313	1e-045	162		CAURIC_RS01075	SPy1031_2 COG1249 Pyruvate/2-oxoglutarate dehydrogenase complex,	0.29	312	176	45	216	494	2	301	3e-015	78.2		CAURIC_RS01075	No Hits Found												CAURIC_RS01075	No Hits Found
GI3		CAURIC_RS01080	28006|vfid|65942|vsiid|86810|ssid|peroxiredoxin_[Entamoeba_histolyt	0.36	187	113	5	4	186	44	229	5e-037	127		CAURIC_RS01080	No Hits Found												CAURIC_RS01080	No Hits Found												CAURIC_RS01080	No Hits Found
GI3		CAURIC_RS01085	17473|vfid|39535|vsiid|60372|ssid|amino_acid_permease_family_protei	0.25	499	318	54	6	485	31	494	2e-022	100		CAURIC_RS01085	Rv3253c COG0531 Amino acid transporters	0.58	482	197	4	7	487	2	480	e-174	498		CAURIC_RS01085	No Hits Found												CAURIC_RS01085	No Hits Found
GI3		CAURIC_RS01090	No Hits Found												CAURIC_RS01090	No Hits Found												CAURIC_RS01090	No Hits Found												CAURIC_RS01090	No Hits Found
GI3		CAURIC_RS01095	19533|vfid|43655|vsiid|64492|ssid|ISSod4,	0.36	359	215	12	44	401	24	371	6e-090	278		CAURIC_RS01095	No Hits Found												CAURIC_RS01095	No Hits Found												CAURIC_RS01095	No Hits Found
GI3		CAURIC_RS01100	No Hits Found												CAURIC_RS01100	No Hits Found												CAURIC_RS01100	No Hits Found												CAURIC_RS01100	No Hits Found
GI3		CAURIC_RS01105	16774|vfid|38138|vsiid|58975|ssid|IS30_transposase_encoded_within_p	0.43	82	46		142	223	73	154	3e-009	55.8		CAURIC_RS01105	No Hits Found												CAURIC_RS01105	No Hits Found												CAURIC_RS01105	No Hits Found
GI3		CAURIC_RS01110	16608|vfid|37806|vsiid|58643|ssid|KpLE2_phage-	0.39	143	67	20	2	138	247	375	9e-022	89.0		CAURIC_RS01110	No Hits Found												CAURIC_RS01110	No Hits Found												CAURIC_RS01110	No Hits Found
GI3		CAURIC_RS01115	16244|vfid|37078|vsiid|57915|ssid|putative_3-hydroxyacyl-	0.29	296	182	26	323	606	3	284	4e-033	129		CAURIC_RS01115	Rv0860_2 COG1250 3-hydroxyacyl-CoA dehydrogenase	0.57	468	136	65	312	779	1	403	e-169	493		CAURIC_RS01115	No Hits Found												CAURIC_RS01115	No Hits Found
GI3		CAURIC_RS01120	No Hits Found												CAURIC_RS01120	ML2162 COG0183 Acetyl-CoA acetyltransferase	0.64	401	143	1	9	409	4	403	0.0	535		CAURIC_RS01120	No Hits Found												CAURIC_RS01120	gi|1729941|sp|P50174.1|THIL_RHIME RecName: Full=Acetyl-CoA	0.37	417	217	42	8	409	4
		CAURIC_RS01125	No Hits Found												CAURIC_RS01125	Cgl0464 COG2226 Methylase involved in ubiquinone/menaquinone	0.38	90	55		83	172	52	141	5e-010	57.8		CAURIC_RS01125	No Hits Found												CAURIC_RS01125	No Hits Found
		CAURIC_RS01130	2440|vfid|2618|vsiid|2910|ssid|VFDB_rfaK_alpha_1,	0.27	223	145	17	158	371	133	347	2e-012	67.8		CAURIC_RS01130	No Hits Found												CAURIC_RS01130	No Hits Found												CAURIC_RS01130	gi|8472174|sp|Q9R9N1.1|LPSE_RHIME RecName: Full=Lipopolysaccharide	0.29	229	147	15	156	378	117
		CAURIC_RS01135	No Hits Found												CAURIC_RS01135	No Hits Found												CAURIC_RS01135	No Hits Found												CAURIC_RS01135	No Hits Found
		CAURIC_RS01140	No Hits Found												CAURIC_RS01140	No Hits Found												CAURIC_RS01140	No Hits Found												CAURIC_RS01140	No Hits Found
		CAURIC_RS01145	17958|vfid|40505|vsiid|61342|ssid|hypothetical_protein_mlr8031_[Mes	0.27	398	236	54	2	380	38	400	1e-007	52.8		CAURIC_RS01145	Cgl2797 COG1835 Predicted acyltransferases	0.47	357	159	27	9	362	14	346	1e-093	284		CAURIC_RS01145	No Hits Found												CAURIC_RS01145	gi|150031360|gb|ABR63476.1| acyltransferase 3 [Sinorhizobium	0.3	203	109	32	13	207	9
		CAURIC_RS01150	No Hits Found												CAURIC_RS01150	No Hits Found												CAURIC_RS01150	No Hits Found												CAURIC_RS01150	No Hits Found
		CAURIC_RS01155	No Hits Found												CAURIC_RS01155	No Hits Found												CAURIC_RS01155	No Hits Found												CAURIC_RS01155	No Hits Found
		CAURIC_RS01160	No Hits Found												CAURIC_RS01160	No Hits Found												CAURIC_RS01160	No Hits Found												CAURIC_RS01160	No Hits Found
		CAURIC_RS01165	No Hits Found												CAURIC_RS01165	Cgl2792 COG1472 Beta-glucosidase-related glycosidases	0.47	116	53	8	81	476	56	373	2e-019	90.1		CAURIC_RS01165	No Hits Found												CAURIC_RS01165	No Hits Found
		CAURIC_RS01170	No Hits Found												CAURIC_RS01170	No Hits Found												CAURIC_RS01170	AM180355.1.gene2414.p01 putative vancomycin resistance protein,	0.34	179	105	12	284	456	198	370	1e-026	110		CAURIC_RS01170	No Hits Found
GI4		CAURIC_RS01175	No Hits Found												CAURIC_RS01175	Rv0924c COG1914 Mn2+ and Fe2+ transporters of the NRAMP family	0.54	412	168	18	1	412	35	428	e-140	407		CAURIC_RS01175	No Hits Found												CAURIC_RS01175	No Hits Found
GI4		CAURIC_RS01180	No Hits Found												CAURIC_RS01180	No Hits Found												CAURIC_RS01180	No Hits Found												CAURIC_RS01180	No Hits Found
GI4		CAURIC_RS01185	No Hits Found												CAURIC_RS01185	No Hits Found												CAURIC_RS01185	No Hits Found												CAURIC_RS01185	No Hits Found
GI4		CAURIC_RS01195	15542|vfid|35674|vsiid|56511|ssid|putative_deoxycytidine_triphospha	0.4	173	92	11	1	162	1	173	4e-027	100		CAURIC_RS01195	Cgl2789 COG0717 Deoxycytidine deaminase	0.79	186	38		1	186	1	186	e-109	310		CAURIC_RS01195	No Hits Found												CAURIC_RS01195	No Hits Found
GI4		CAURIC_RS01200	18635|vfid|41859|vsiid|62696|ssid|amino_acid_ABC_transporter,	0.5	222	110	1	38	259	21	241	7e-077	238		CAURIC_RS01200	BS_opuCA COG1125 ABC-type proline/glycine betaine transport	0.53	223	102	1	37	259	16	237	7e-084	256		CAURIC_RS01200	CP001581.1.gene598.p01 macrolide export ATP-binding/permease	0.33	206	126	10	33	233	17	217	4e-031	114		CAURIC_RS01200	gi|86283487|gb|ABC92550.1| cell-division ATP-binding protein	0.35	207	124	9	24	227	20
GI4		CAURIC_RS01205	18916|vfid|42421|vsiid|63258|ssid|hypothetical_protein_gbs0234_[Str	0.28	212	140	11	10	220	3	204	8e-015	70.1		CAURIC_RS01205	Rv3757c COG1174 ABC-type proline/glycine betaine transport systems,	0.43	199	103	10	26	222	18	208	7e-040	137		CAURIC_RS01205	No Hits Found												CAURIC_RS01205	No Hits Found
GI4		CAURIC_RS01210	18634|vfid|41857|vsiid|62694|ssid|amino_acid_ABC_transporter,	0.32	193	127	4	27	219	18	206	4e-025	97.4		CAURIC_RS01210	SA2236 COG1174 ABC-type proline/glycine betaine transport systems,	0.33	196	126	4	23	218	14	205	4e-032	116		CAURIC_RS01210	No Hits Found												CAURIC_RS01210	No Hits Found
GI4		CAURIC_RS01215	13860|vfid|22167|vsiid|42254|ssid|VFDB_s0055|putative IS110	0.41	393	219	10	7	399	14	396	3e-081	254		CAURIC_RS01215	No Hits Found												CAURIC_RS01215	No Hits Found												CAURIC_RS01215	No Hits Found
GI4		CAURIC_RS01220	17647|vfid|39883|vsiid|60720|ssid|hypothetical_protein_lin2562_[Lis	0.25	307	200	28	4	306	3	285	2e-027	108		CAURIC_RS01220	No Hits Found												CAURIC_RS01220	No Hits Found												CAURIC_RS01220	No Hits Found
GI4		CAURIC_RS01225	No Hits Found												CAURIC_RS01225	No Hits Found												CAURIC_RS01225	No Hits Found												CAURIC_RS01225	No Hits Found
GI4		CAURIC_RS01230	15206|vfid|24404|vsiid|45224|ssid|tr|Q63J85|Q63J85_BURPS_UDP-	0.4	469	244	35	1	452	1	451	e-100	306		CAURIC_RS01230	No Hits Found												CAURIC_RS01230	No Hits Found												CAURIC_RS01230	No Hits Found
GI4		CAURIC_RS01235	2673|vfid|3085|vsiid|3608|ssid|VFDB_galE|UDP-glucose 4-epimerase	0.34	352	196	34	1	339	1	331	7e-057	187		CAURIC_RS01235	No Hits Found												CAURIC_RS01235	No Hits Found												CAURIC_RS01235	gi|86283666|gb|ABC92729.1| UDP-glucose 4-epimerase protein	0.35	336	199	19	3	337	6
GI4		CAURIC_RS01240	169|vfid|170|vsiid|169|ssid|putative_aspartate_amino_transferase_[K	0.24	390	265	28	11	392	8	377	2e-021	94.7		CAURIC_RS01240	Cgl2785 COG0436 Aspartate/tyrosine/aromatic aminotransferase	0.81	402	73		13	414	36	437	0.0	702		CAURIC_RS01240	HE999704.1.gene2674.p01 Cystathionine beta-lyase PatB. Encoded by	0.24	166	122	4	104	265	85	250	4e-012	65.5		CAURIC_RS01240	No Hits Found
GI4		CAURIC_RS01245	No Hits Found												CAURIC_RS01245	No Hits Found												CAURIC_RS01245	No Hits Found												CAURIC_RS01245	No Hits Found
GI4		CAURIC_RS01250	No Hits Found												CAURIC_RS01250	Rv0671 COG3509 Poly(3-hydroxybutyrate) depolymerase	0.27	269	169	25	99	355	20	275	3e-016	78.2		CAURIC_RS01250	No Hits Found												CAURIC_RS01250	No Hits Found
GI4		CAURIC_RS01255	No Hits Found												CAURIC_RS01255	No Hits Found												CAURIC_RS01255	No Hits Found												CAURIC_RS01255	No Hits Found
GI4		CAURIC_RS01260	No Hits Found												CAURIC_RS01260	No Hits Found												CAURIC_RS01260	No Hits Found												CAURIC_RS01260	No Hits Found
GI4		CAURIC_RS01265	No Hits Found												CAURIC_RS01265	No Hits Found												CAURIC_RS01265	No Hits Found												CAURIC_RS01265	No Hits Found
GI4		CAURIC_RS01270	No Hits Found												CAURIC_RS01270	No Hits Found												CAURIC_RS01270	No Hits Found												CAURIC_RS01270	No Hits Found
GI4		CAURIC_RS01275	No Hits Found												CAURIC_RS01275	No Hits Found												CAURIC_RS01275	No Hits Found												CAURIC_RS01275	No Hits Found
GI4		CAURIC_RS01280	No Hits Found												CAURIC_RS01280	No Hits Found												CAURIC_RS01280	No Hits Found												CAURIC_RS01280	No Hits Found
GI4		CAURIC_RS01285	No Hits Found												CAURIC_RS01285	No Hits Found												CAURIC_RS01285	No Hits Found												CAURIC_RS01285	No Hits Found
GI4		CAURIC_RS01290	No Hits Found												CAURIC_RS01290	No Hits Found												CAURIC_RS01290	No Hits Found												CAURIC_RS01290	No Hits Found
GI4		CAURIC_RS01295	No Hits Found												CAURIC_RS01295	No Hits Found												CAURIC_RS01295	No Hits Found												CAURIC_RS01295	No Hits Found
GI4		CAURIC_RS01300	27786|vfid|65506|vsiid|86374|ssid|trans-	0.27	380	223	51	823	1232	675	1014	5e-010	63.5		CAURIC_RS01300	MT0352 COG0247 Fe-S oxidoreductase	0.44	909	454	53	24	921	10	876	0.0	677		CAURIC_RS01300	No Hits Found												CAURIC_RS01300	No Hits Found
GI4		CAURIC_RS01305	No Hits Found												CAURIC_RS01305	SPy1308 COG0657 Esterase/lipase	0.29	262	151	35	136	392	89	320	7e-019	87.0		CAURIC_RS01305	No Hits Found												CAURIC_RS01305	No Hits Found
		CAURIC_RS01310	18779|vfid|42147|vsiid|62984|ssid|molecular_chaperone_DnaK_[Strepto	0.58	616	246	10	1	613	1	609	0.0	649		CAURIC_RS01310	FN1783 COG4820 Ethanolamine utilization protein, possible	0.28	180	78	51	5	184	31	159	8e-009	57.4		CAURIC_RS01310	No Hits Found												CAURIC_RS01310	No Hits Found
		CAURIC_RS01315	No Hits Found												CAURIC_RS01315	No Hits Found												CAURIC_RS01315	No Hits Found												CAURIC_RS01315	No Hits Found
		CAURIC_RS01320	No Hits Found												CAURIC_RS01320	No Hits Found												CAURIC_RS01320	No Hits Found												CAURIC_RS01320	No Hits Found
		CAURIC_RS01325	18780|vfid|42149|vsiid|62986|ssid|chaperone_protein_DnaJ_[Streptoco	0.37	378	203	33	10	382	5	354	3e-071	228		CAURIC_RS01325	No Hits Found												CAURIC_RS01325	No Hits Found												CAURIC_RS01325	No Hits Found
		CAURIC_RS01330	2502|vfid|2742|vsiid|3096|ssid|VFDB_hspR_HEAT_shock_protein_transcr	0.5	130	48	16	2	131	13	126	7e-039	127		CAURIC_RS01330	No Hits Found												CAURIC_RS01330	No Hits Found												CAURIC_RS01330	No Hits Found
		CAURIC_RS01335	20558|vfid|45704|vsiid|66541|ssid|lipid_transporter_ATP-	0.32	550	327	47	112	659	72	576	8e-091	293		CAURIC_RS01335	CAC0112 COG1126 ABC-type polar amino acid transport system, ATPase	0.3	233	147	14	426	651	6	231	6e-026	107		CAURIC_RS01335	NC_002758.1121879.p01 ABC transporter. Homology: ABC	0.31	519	317	36	143	660	91	574	8e-093	297		CAURIC_RS01335	gi|15076309|emb|CAC47862.1| Beta-1--2glucan export ATP-binding	0.32	525	296	61	151	662	125
		CAURIC_RS01340	20558|vfid|45704|vsiid|66541|ssid|lipid_transporter_ATP-	0.27	578	406	11	4	580	13	580	2e-064	221		CAURIC_RS01340	HI0621 COG1135 ABC-type metal ion transport system, ATPase	0.31	255	150	24	335	578	2	243	7e-028	114		CAURIC_RS01340	NC_002758.1121879.p01 ABC transporter. Homology: ABC	0.28	586	387	31	9	579	7	576	2e-077	254		CAURIC_RS01340	gi|27349572|dbj|BAC46586.1| beta-1,2-glucan export ATP-binding	0.33	443	265	28	155	586	156
		CAURIC_RS01345	14029|vfid|22505|vsiid|42761|ssid|VFDB_orf48|putative	0.24	389	269	25	4	384	22	393	3e-022	99.0		CAURIC_RS01345	Cgl0943 COG0531 Amino acid transporters	0.64	466	160	7	5	470	18	476	0.0	580		CAURIC_RS01345	No Hits Found												CAURIC_RS01345	No Hits Found
		CAURIC_RS01350	No Hits Found												CAURIC_RS01350	No Hits Found												CAURIC_RS01350	No Hits Found												CAURIC_RS01350	No Hits Found
		CAURIC_RS01355	No Hits Found												CAURIC_RS01355	No Hits Found												CAURIC_RS01355	No Hits Found												CAURIC_RS01355	No Hits Found
		CAURIC_RS01360	No Hits Found												CAURIC_RS01360	No Hits Found												CAURIC_RS01360	AB158573.gene.p01 rpsD_(ramA_or_sud2) protein. Encoded by gene	0.28	290	167	41	1	287	1	252	1e-019	85.1		CAURIC_RS01360	No Hits Found
		CAURIC_RS01365	No Hits Found												CAURIC_RS01365	No Hits Found												CAURIC_RS01365	No Hits Found												CAURIC_RS01365	No Hits Found
		CAURIC_RS01370	16241|vfid|37072|vsiid|57909|ssid|putative_acyl-	0.29	317	186	38	96	400	42	332	5e-038	139		CAURIC_RS01370	MT0410 COG1960 Acyl-CoA dehydrogenases	0.54	412	167	20	4	411	1	396	e-156	446		CAURIC_RS01370	No Hits Found												CAURIC_RS01370	No Hits Found
		CAURIC_RS01375	15128|vfid|24326|vsiid|45146|ssid|tr|Q5NE82|Q5NE82_FRATT_ClpB_prote	0.55	852	364	19	7	844	7	853	0.0	917		CAURIC_RS01375	No Hits Found												CAURIC_RS01375	No Hits Found												CAURIC_RS01375	No Hits Found
		CAURIC_RS01380	19095|vfid|42779|vsiid|63616|ssid|monooxygenase_[Streptomyces_coeli	0.36	400	195	60	9	398	3	352	3e-053	180		CAURIC_RS01380	Cgl2725 COG2072 Predicted flavoprotein involved in K+ transport	0.66	389	118	13	10	396	4	381	e-174	491		CAURIC_RS01380	No Hits Found												CAURIC_RS01380	No Hits Found
		CAURIC_RS01385	13271|vfid|20471|vsiid|39962|ssid|VFDB_aldA_aldehyde_dehydrogenase_	0.6	505	199	1	3	506	37	541	0.0	659		CAURIC_RS01385	BH0681 COG1012 NAD-dependent aldehyde dehydrogenases	0.69	505	154	1	3	506	2	506	0.0	727		CAURIC_RS01385	No Hits Found												CAURIC_RS01385	gi|15073395|emb|CAC41903.1| Bifunctional: proline dehydrogenase and	0.27	447	283	42	46	477	600
		CAURIC_RS01390	No Hits Found												CAURIC_RS01390	Cgl2717 COG2897 Rhodanese-related sulfurtransferase	0.42	275	154	4	25	298	2	273	9e-076	233		CAURIC_RS01390	No Hits Found												CAURIC_RS01390	No Hits Found
		CAURIC_RS01395	12097|vfid|23503|vsiid|44296|ssid|tr|Q9HXN5|Q9HXN5_PSEAE_N-Acetyl-	0.37	115	66	6	4	116	5	115	3e-017	77.4		CAURIC_RS01395	SPy1815_3 COG2190 Phosphotransferase system IIA components	0.33	123	76	6	6	126	7	125	1e-021	84.7		CAURIC_RS01395	No Hits Found												CAURIC_RS01395	No Hits Found
		CAURIC_RS01400	No Hits Found												CAURIC_RS01400	No Hits Found												CAURIC_RS01400	No Hits Found												CAURIC_RS01400	No Hits Found
		CAURIC_RS01405	3445|vfid|4496|vsiid|5060|ssid|<locus|BMEII0080|start|80899|end|817	0.31	182	114	10	25	205	32	204	1e-015	74.7		CAURIC_RS01405	No Hits Found												CAURIC_RS01405	No Hits Found												CAURIC_RS01405	gi|169886252|gb|ACA99965.1| oxidoreductase, short chain	0.26	272	176	23	24	287	4
		CAURIC_RS01410	No Hits Found												CAURIC_RS01410	RSc3295_2 COG1003 Glycine cleavage system protein P	0.61	500	182	9	470	969	19	509	0.0	625		CAURIC_RS01410	No Hits Found												CAURIC_RS01410	No Hits Found
		CAURIC_RS01415	No Hits Found												CAURIC_RS01415	BS_yqhI COG0404 Glycine cleavage system T protein	0.39	384	209	23	7	390	2	362	7e-095	288		CAURIC_RS01415	No Hits Found												CAURIC_RS01415	No Hits Found
		CAURIC_RS01420	No Hits Found												CAURIC_RS01420	No Hits Found												CAURIC_RS01420	No Hits Found												CAURIC_RS01420	No Hits Found
		CAURIC_RS01425	No Hits Found												CAURIC_RS01425	No Hits Found												CAURIC_RS01425	No Hits Found												CAURIC_RS01425	No Hits Found
		CAURIC_RS01430	No Hits Found												CAURIC_RS01430	ML2077 COG0509 Glycine cleavage system H protein (lipoate-binding)	0.55	129	48	10	1	122	1	126	1e-043	139		CAURIC_RS01430	No Hits Found												CAURIC_RS01430	No Hits Found
		CAURIC_RS01435	No Hits Found												CAURIC_RS01435	No Hits Found												CAURIC_RS01435	No Hits Found												CAURIC_RS01435	No Hits Found
		CAURIC_RS01440	20429|vfid|45446|vsiid|66283|ssid|suppression_of_copper_sensitivity	0.23	184	117	24	83	260	36	201	5e-009	54.7		CAURIC_RS01440	No Hits Found												CAURIC_RS01440	No Hits Found												CAURIC_RS01440	No Hits Found
		CAURIC_RS01445	No Hits Found												CAURIC_RS01445	Cgl2715 COG0461 Orotate phosphoribosyltransferase	0.77	169	37	1	2	169	5	173	7e-090	260		CAURIC_RS01445	No Hits Found												CAURIC_RS01445	gi|15073410|emb|CAC41918.1| Probable orotate	0.31	143	87	11	11	144	16
		CAURIC_RS01450	25340|vfid|60547|vsiid|81414|ssid|RecName:_Full=rRNA_	0.27	163	100	18	48	199	109	264	9e-008	50.4		CAURIC_RS01450	No Hits Found												CAURIC_RS01450	P18644 RecName: Full=rRNA (adenosine-2'-O-)-methyltransferase;	0.27	163	100	18	48	199	109	264	3e-008	50.4		CAURIC_RS01450	No Hits Found
		CAURIC_RS01455	No Hits Found												CAURIC_RS01455	Cgl2713 COG4833 Predicted glycosyl hydrolase	0.51	364	170	8	35	390	1	364	e-114	338		CAURIC_RS01455	No Hits Found												CAURIC_RS01455	No Hits Found
		CAURIC_RS01460	18808|vfid|42205|vsiid|63042|ssid|fructose-	0.32	332	173	51	12	340	9	292	2e-033	124		CAURIC_RS01460	Cgl2712 COG0191 Fructose/tagatose bisphosphate aldolase	0.83	344	56		1	344	1	344	0.0	583		CAURIC_RS01460	No Hits Found												CAURIC_RS01460	No Hits Found
		CAURIC_RS01465	No Hits Found												CAURIC_RS01465	No Hits Found												CAURIC_RS01465	No Hits Found												CAURIC_RS01465	No Hits Found
		CAURIC_RS01470	No Hits Found												CAURIC_RS01470	No Hits Found												CAURIC_RS01470	No Hits Found												CAURIC_RS01470	No Hits Found
		CAURIC_RS01475	No Hits Found												CAURIC_RS01475	No Hits Found												CAURIC_RS01475	No Hits Found												CAURIC_RS01475	No Hits Found
		CAURIC_RS01480	No Hits Found												CAURIC_RS01480	No Hits Found												CAURIC_RS01480	No Hits Found												CAURIC_RS01480	No Hits Found
GI5		CAURIC_RS01485	No Hits Found												CAURIC_RS01485	No Hits Found												CAURIC_RS01485	No Hits Found												CAURIC_RS01485	No Hits Found
GI5		CAURIC_RS01490	No Hits Found												CAURIC_RS01490	Cgl2708 COG0104 Adenylosuccinate synthase	0.88	427	51		1	427	1	427	0.0	791		CAURIC_RS01490	No Hits Found												CAURIC_RS01490	No Hits Found
GI5		CAURIC_RS01495	No Hits Found												CAURIC_RS01495	No Hits Found												CAURIC_RS01495	No Hits Found												CAURIC_RS01495	No Hits Found
GI5		CAURIC_RS01500	No Hits Found												CAURIC_RS01500	Cgl2774 COG1957 Inosine-uridine nucleoside N-ribohydrolase	0.53	89	39	2	200	93	108	91	5e-019	87.4		CAURIC_RS01500	No Hits Found												CAURIC_RS01500	No Hits Found
GI5		CAURIC_RS01505	No Hits Found												CAURIC_RS01505	No Hits Found												CAURIC_RS01505	No Hits Found												CAURIC_RS01505	No Hits Found
GI5		CAURIC_RS01510	No Hits Found												CAURIC_RS01510	No Hits Found												CAURIC_RS01510	No Hits Found												CAURIC_RS01510	No Hits Found
GI5		CAURIC_RS01515	No Hits Found												CAURIC_RS01515	No Hits Found												CAURIC_RS01515	No Hits Found												CAURIC_RS01515	No Hits Found
GI5		CAURIC_RS01520	No Hits Found												CAURIC_RS01520	No Hits Found												CAURIC_RS01520	No Hits Found												CAURIC_RS01520	No Hits Found
GI5		CAURIC_RS01525	No Hits Found												CAURIC_RS01525	No Hits Found												CAURIC_RS01525	No Hits Found												CAURIC_RS01525	No Hits Found
GI5		CAURIC_RS01530	No Hits Found												CAURIC_RS01530	No Hits Found												CAURIC_RS01530	No Hits Found												CAURIC_RS01530	No Hits Found
GI5		CAURIC_RS01535	No Hits Found												CAURIC_RS01535	No Hits Found												CAURIC_RS01535	No Hits Found												CAURIC_RS01535	No Hits Found
GI5		CAURIC_RS01540	No Hits Found												CAURIC_RS01540	No Hits Found												CAURIC_RS01540	No Hits Found												CAURIC_RS01540	No Hits Found
GI5		CAURIC_RS01545	No Hits Found												CAURIC_RS01545	No Hits Found												CAURIC_RS01545	No Hits Found												CAURIC_RS01545	No Hits Found
GI5		CAURIC_RS01550	10677|vfid|17382|vsiid|26107|ssid|tr|Q9EZZ3|Q9EZZ3_MYXXA_SasR_OS=My	0.28	98	68	2	1	98	9	104	2e-008	50.4		CAURIC_RS01550	No Hits Found												CAURIC_RS01550	No Hits Found												CAURIC_RS01550	gi|1705850|sp|P50350.1|CHVI_RHIME RecName: Full=Transcriptional	0.37	85	50	3	1	85	1
GI5		CAURIC_RS01555	No Hits Found												CAURIC_RS01555	No Hits Found												CAURIC_RS01555	No Hits Found												CAURIC_RS01555	No Hits Found
GI5		CAURIC_RS01560	No Hits Found												CAURIC_RS01560	No Hits Found												CAURIC_RS01560	No Hits Found												CAURIC_RS01560	No Hits Found
GI5		CAURIC_RS01565	No Hits Found												CAURIC_RS01565	Cgl1115 COG0620 Methionine synthase II (cobalamin-independent)	0.63	767	249	31	10	773	5	743	0.0	946		CAURIC_RS01565	No Hits Found												CAURIC_RS01565	No Hits Found
GI5		CAURIC_RS01570	No Hits Found												CAURIC_RS01570	No Hits Found												CAURIC_RS01570	No Hits Found												CAURIC_RS01570	No Hits Found
GI5		CAURIC_RS01575	No Hits Found												CAURIC_RS01575	Cgl2771 COG0619 ABC-type cobalt transport system, permease	0.31	211	132	12	1	210	1	200	2e-016	74.7		CAURIC_RS01575	No Hits Found												CAURIC_RS01575	No Hits Found
GI5		CAURIC_RS01580	3440|vfid|4486|vsiid|5050|ssid|<locus|BMEII0567|start|597883|end|59	0.29	195	105	33	260	435	27	207	9e-008	53.5		CAURIC_RS01580	Cgl2770 COG1122 ABC-type cobalt transport system, ATPase component	0.29	400	179	104	37	435	8	304	6e-023	99.0		CAURIC_RS01580	ABB80128 SubE [Bacillus subtilis].	0.28	160	98	17	257	399	20	179	4e-008	52.8		CAURIC_RS01580	gi|14523569|gb|AAK65130.1| NodI ABC transporter, ATP-binding	0.31	149	80	22	257	384	72
GI5		CAURIC_RS01585	No Hits Found												CAURIC_RS01585	No Hits Found												CAURIC_RS01585	No Hits Found												CAURIC_RS01585	No Hits Found
GI5		CAURIC_RS01590	No Hits Found												CAURIC_RS01590	No Hits Found												CAURIC_RS01590	No Hits Found												CAURIC_RS01590	No Hits Found
		CAURIC_RS01595	No Hits Found												CAURIC_RS01595	Cgl2702 COG0027 Formate-dependent phosphoribosylglycinamide	0.69	410	120	6	1	410	1	404	0.0	589		CAURIC_RS01595	No Hits Found												CAURIC_RS01595	No Hits Found
		CAURIC_RS01600	No Hits Found												CAURIC_RS01600	No Hits Found												CAURIC_RS01600	No Hits Found												CAURIC_RS01600	No Hits Found
		CAURIC_RS01605	No Hits Found												CAURIC_RS01605	No Hits Found												CAURIC_RS01605	No Hits Found												CAURIC_RS01605	No Hits Found
		CAURIC_RS01610	1184|vfid|1185|vsiid|1184|ssid|putative_glutamate_synthase_[Enteroc	0.33	112	72	3	7	118	21	129	3e-011	63.9		CAURIC_RS01610	No Hits Found												CAURIC_RS01610	No Hits Found												CAURIC_RS01610	No Hits Found
		CAURIC_RS01615	No Hits Found												CAURIC_RS01615	Cgl2756 COG0155 Sulfite reductase, beta subunit (hemoprotein)	0.66	563	185	3	1	562	1	561	0.0	802		CAURIC_RS01615	No Hits Found												CAURIC_RS01615	No Hits Found
		CAURIC_RS01620	No Hits Found												CAURIC_RS01620	No Hits Found												CAURIC_RS01620	No Hits Found												CAURIC_RS01620	No Hits Found
		CAURIC_RS01625	20206|vfid|45000|vsiid|65837|ssid|cysteine/glutathione_ABC_transpor	0.24	482	265	98	77	480	70	531	1e-013	73.2		CAURIC_RS01625	BS_yqgK COG1117 ABC-type phosphate transport system, ATPase	0.36	84	46	7	424	501	157	239	4e-011	63.5		CAURIC_RS01625	NC_002758.1121879.p01 ABC transporter. Homology: ABC	0.36	107	59	9	381	478	426	532	5e-011	63.2		CAURIC_RS01625	gi|86282901|gb|ABC91964.1| putative surface saccharide ABC	0.4	119	60	11	374	483	480
		CAURIC_RS01630	3073|vfid|3813|vsiid|4375|ssid|<ref|H82198|gi|9655948|gb|AAF94605.1	0.37	218	137		489	706	490	707	3e-042	163		CAURIC_RS01630	SP1460 COG1126 ABC-type polar amino acid transport system, ATPase	0.27	254	152	31	476	711	4	244	2e-020	91.3		CAURIC_RS01630	NC_002758.1121879.p01 ABC transporter. Homology: ABC	0.35	217	137	2	492	707	359	574	3e-042	160		CAURIC_RS01630	gi|27349572|dbj|BAC46586.1| beta-1,2-glucan export ATP-binding	0.39	247	146	3	461	705	325
		CAURIC_RS01635	No Hits Found												CAURIC_RS01635	No Hits Found												CAURIC_RS01635	No Hits Found												CAURIC_RS01635	No Hits Found
		CAURIC_RS01640	No Hits Found												CAURIC_RS01640	No Hits Found												CAURIC_RS01640	No Hits Found												CAURIC_RS01640	gi|15140612|emb|CAC49127.1| putative sulfate adenylyltransferase	0.44	297	162	4	55	348	4
		CAURIC_RS01645	25269|vfid|60410|vsiid|81277|ssid|ribosomal_protection_tetracycline	0.3	175	104	18	28	201	12	169	9e-011	63.5		CAURIC_RS01645	Cgl2753 COG2895 GTPases - Sulfate adenylate transferase subunit 1	0.57	443	168	21	1	442	1	423	e-156	450		CAURIC_RS01645	AAL09826 ribosomal protection tetracycline resistance protein	0.3	175	104	18	28	201	12	169	3e-011	63.5		CAURIC_RS01645	gi|128488|sp|P13442.1|NODQ_RHIME RecName: Full=Bifunctional enzyme	0.42	429	219	29	20	442	25
		CAURIC_RS01650	No Hits Found												CAURIC_RS01650	No Hits Found												CAURIC_RS01650	No Hits Found												CAURIC_RS01650	No Hits Found
		CAURIC_RS01655	No Hits Found												CAURIC_RS01655	No Hits Found												CAURIC_RS01655	No Hits Found												CAURIC_RS01655	No Hits Found
		CAURIC_RS01660	No Hits Found												CAURIC_RS01660	Cgl2696 COG0280 Phosphotransacetylase	0.59	402	158	5	96	494	58	457	e-158	458		CAURIC_RS01660	No Hits Found												CAURIC_RS01660	gi|6685624|sp|O30807.1|MAO1_RHIME RecName: Full=NAD-dependent malic	0.27	310	221	4	189	494	457
		CAURIC_RS01665	5789|vfid|12377|vsiid|16114|ssid|sp|P77845|ACKA_CORGL_Acetate_kinas	0.59	397	159	2	15	411	3	397	e-174	493		CAURIC_RS01665	Cgl2695 COG0282 Acetate kinase	0.59	397	159	2	15	411	3	397	e-174	493		CAURIC_RS01665	No Hits Found												CAURIC_RS01665	No Hits Found
		CAURIC_RS01670	19118|vfid|42825|vsiid|63662|ssid|protein_kinase-	0.32	259	149	27	141	378	297	549	1e-020	96.3		CAURIC_RS01670	No Hits Found												CAURIC_RS01670	No Hits Found												CAURIC_RS01670	No Hits Found
		CAURIC_RS01675	8266|vfid|10404|vsiid|12884|ssid|VFDB_peb1A_bifunctional_adhesin/AB	0.27	179	121	9	103	274	30	206	2e-015	75.1		CAURIC_RS01675	No Hits Found												CAURIC_RS01675	No Hits Found												CAURIC_RS01675	No Hits Found
		CAURIC_RS01680	No Hits Found												CAURIC_RS01680	No Hits Found												CAURIC_RS01680	No Hits Found												CAURIC_RS01680	No Hits Found
		CAURIC_RS01685	21750|vfid|53682|vsiid|74549|ssid|hypothetical_protein_pLEW6932_p25	0.45	209	110	3	1	206	4	212	1e-054	181		CAURIC_RS01685	SP1460 COG1126 ABC-type polar amino acid transport system, ATPase	0.32	232	145	12	1	220	1	232	1e-030	116		CAURIC_RS01685	ZP_04111684 ABC transporter-related protein [Bacillus thuringiensis	0.45	209	111	3	1	206	4	212	3e-055	181		CAURIC_RS01685	gi|27350284|dbj|BAC47295.1| transporter of Nod factors	0.31	306	180	29	9	300	15
		CAURIC_RS01690	No Hits Found												CAURIC_RS01690	No Hits Found												CAURIC_RS01690	No Hits Found												CAURIC_RS01690	No Hits Found
		CAURIC_RS01695	No Hits Found												CAURIC_RS01695	No Hits Found												CAURIC_RS01695	No Hits Found												CAURIC_RS01695	No Hits Found
		CAURIC_RS01700	17997|vfid|40583|vsiid|61420|ssid|cardiolipin_synthetase_family_pro	0.23	400	242	64	124	466	13	405	1e-015	78.6		CAURIC_RS01700	Cgl2685 COG1502	0.55	495	215	7	18	505	6	500	0.0	581		CAURIC_RS01700	No Hits Found												CAURIC_RS01700	No Hits Found
		CAURIC_RS01705	No Hits Found												CAURIC_RS01705	No Hits Found												CAURIC_RS01705	No Hits Found												CAURIC_RS01705	No Hits Found
		CAURIC_RS01710	No Hits Found												CAURIC_RS01710	No Hits Found												CAURIC_RS01710	No Hits Found												CAURIC_RS01710	No Hits Found
		CAURIC_RS01715	No Hits Found												CAURIC_RS01715	No Hits Found												CAURIC_RS01715	No Hits Found												CAURIC_RS01715	No Hits Found
		CAURIC_RS01720	No Hits Found												CAURIC_RS01720	No Hits Found												CAURIC_RS01720	No Hits Found												CAURIC_RS01720	No Hits Found
		CAURIC_RS01725	No Hits Found												CAURIC_RS01725	No Hits Found												CAURIC_RS01725	No Hits Found												CAURIC_RS01725	No Hits Found
		CAURIC_RS01730	No Hits Found												CAURIC_RS01730	No Hits Found												CAURIC_RS01730	No Hits Found												CAURIC_RS01730	No Hits Found
		CAURIC_RS01735	No Hits Found												CAURIC_RS01735	No Hits Found												CAURIC_RS01735	No Hits Found												CAURIC_RS01735	No Hits Found
		CAURIC_RS01740	No Hits Found												CAURIC_RS01740	Cgl2670 COG0624 Acetylornithine	0.44	454	236	14	14	461	7	452	e-125	372		CAURIC_RS01740	No Hits Found												CAURIC_RS01740	No Hits Found
	groEL2	CAURIC_RS01745	8350|vfid|10572|vsiid|13136|ssid|VFDB_htpB_chaperonin_GroEL_[Legion	0.57	532	221	6	1	531	3	529	0.0	565		CAURIC_RS01745	No Hits Found												CAURIC_RS01745	No Hits Found												CAURIC_RS01745	gi|14523485|gb|AAK65053.1| groEL2 chaperonin [Sinorhizobium	0.58	535	214	8	2	534	3
		CAURIC_RS01750	No Hits Found												CAURIC_RS01750	No Hits Found												CAURIC_RS01750	No Hits Found												CAURIC_RS01750	No Hits Found
		CAURIC_RS01755	No Hits Found												CAURIC_RS01755	No Hits Found												CAURIC_RS01755	No Hits Found												CAURIC_RS01755	No Hits Found
		CAURIC_RS01760	7815|vfid|9555|vsiid|11633|ssid|VFDB_pvdD|pyoverdine synthetase D	0.31	620	365	59	18	599	503	2162	6e-056	214		CAURIC_RS01760	Cgl2655_1 COG1020 Non-ribosomal peptide synthetase modules and	0.63	656	205	32	2	654	5	631	0.0	804		CAURIC_RS01760	No Hits Found												CAURIC_RS01760	No Hits Found
		CAURIC_RS01765	No Hits Found												CAURIC_RS01765	No Hits Found												CAURIC_RS01765	No Hits Found												CAURIC_RS01765	No Hits Found
		CAURIC_RS01770	No Hits Found												CAURIC_RS01770	Cgl2653 COG0607 Rhodanese-related sulfurtransferase	0.58	95	39		4	98	1	95	4e-035	115		CAURIC_RS01770	No Hits Found												CAURIC_RS01770	No Hits Found
		CAURIC_RS01775	No Hits Found												CAURIC_RS01775	No Hits Found												CAURIC_RS01775	No Hits Found												CAURIC_RS01775	No Hits Found
		CAURIC_RS01780	No Hits Found												CAURIC_RS01780	No Hits Found												CAURIC_RS01780	No Hits Found												CAURIC_RS01780	No Hits Found
		CAURIC_RS01785	No Hits Found												CAURIC_RS01785	No Hits Found												CAURIC_RS01785	No Hits Found												CAURIC_RS01785	No Hits Found
		CAURIC_RS01790	No Hits Found												CAURIC_RS01790	No Hits Found												CAURIC_RS01790	No Hits Found												CAURIC_RS01790	No Hits Found
		CAURIC_RS01795	No Hits Found												CAURIC_RS01795	APE0767 COG0421 Spermidine synthase	0.33	263	144	31	268	513	23	271	6e-031	122		CAURIC_RS01795	No Hits Found												CAURIC_RS01795	No Hits Found
		CAURIC_RS01800	No Hits Found												CAURIC_RS01800	Cgl2644 COG0221 Inorganic pyrophosphatase	0.78	157	33		4	160	2	158	8e-089	256		CAURIC_RS01800	No Hits Found												CAURIC_RS01800	No Hits Found
		CAURIC_RS01805	No Hits Found												CAURIC_RS01805	No Hits Found												CAURIC_RS01805	No Hits Found												CAURIC_RS01805	No Hits Found
		CAURIC_RS01810	No Hits Found												CAURIC_RS01810	No Hits Found												CAURIC_RS01810	No Hits Found												CAURIC_RS01810	No Hits Found
		CAURIC_RS01815	No Hits Found												CAURIC_RS01815	Cgl2641 COG0634 Hypoxanthine-guanine phosphoribosyltransferase	0.75	192	48		1	192	7	198	4e-098	283		CAURIC_RS01815	No Hits Found												CAURIC_RS01815	No Hits Found
		CAURIC_RS01820	15449|vfid|35488|vsiid|56325|ssid|hypothetical_protein_bll8085_[Bra	0.26	323	211	25	206	518	275	582	3e-021	99.4		CAURIC_RS01820	No Hits Found												CAURIC_RS01820	No Hits Found												CAURIC_RS01820	No Hits Found
		CAURIC_RS01825	No Hits Found												CAURIC_RS01825	Cgl2639 COG0302 GTP cyclohydrolase I	0.75	195	47		11	205	5	199	e-105	301		CAURIC_RS01825	No Hits Found												CAURIC_RS01825	No Hits Found
		CAURIC_RS01830	24813|vfid|59540|vsiid|80407|ssid|dihydropteroate_synthase_[Plasmid	0.34	227	133	16	22	245	4	217	5e-031	117		CAURIC_RS01830	ML0224 COG0294 Dihydropteroate synthase and related enzymes	0.47	289	139	14	17	305	3	277	5e-075	231		CAURIC_RS01830	AE000516.2.gene3902.p01 dihydropteroate synthase. Identified by	0.48	277	124	19	23	296	1	261	2e-071	220		CAURIC_RS01830	No Hits Found
		CAURIC_RS01835	No Hits Found												CAURIC_RS01835	Cgl2637 COG1539 Dihydroneopterin aldolase	0.53	127	53	6	1	126	1	122	6e-040	130		CAURIC_RS01835	No Hits Found												CAURIC_RS01835	No Hits Found
		CAURIC_RS01840	No Hits Found												CAURIC_RS01840	Cgl2636 COG0801 7,8-dihydro-6-hydroxymethylpterin-pyrophosphokinase	0.38	177	88	20	53	229	3	159	8e-030	109		CAURIC_RS01840	No Hits Found												CAURIC_RS01840	No Hits Found
		CAURIC_RS01845	No Hits Found												CAURIC_RS01845	No Hits Found												CAURIC_RS01845	No Hits Found												CAURIC_RS01845	No Hits Found
		CAURIC_RS01850	No Hits Found												CAURIC_RS01850	No Hits Found												CAURIC_RS01850	No Hits Found												CAURIC_RS01850	No Hits Found
		CAURIC_RS01855	No Hits Found												CAURIC_RS01855	No Hits Found												CAURIC_RS01855	No Hits Found												CAURIC_RS01855	No Hits Found
	panC	CAURIC_RS01860	2488|vfid|2714|vsiid|3054|ssid|VFDB_panC|pantoate--beta-alanine	0.56	292	126	1	13	304	5	295	e-101	300		CAURIC_RS01860	Rv3602c COG0414 Panthothenate synthetase	0.56	292	126	1	13	304	5	295	e-101	300		CAURIC_RS01860	No Hits Found												CAURIC_RS01860	No Hits Found
		CAURIC_RS01865	No Hits Found												CAURIC_RS01865	ECs4802 COG2017 Galactose mutarotase and related enzymes	0.3	317	185	35	4	318	12	295	4e-037	134		CAURIC_RS01865	No Hits Found												CAURIC_RS01865	No Hits Found
		CAURIC_RS01870	20417|vfid|45422|vsiid|66259|ssid|putative_sodium/glucose_cotranspo	0.21	476	328	46	12	466	9	459	8e-015	76.6		CAURIC_RS01870	No Hits Found												CAURIC_RS01870	No Hits Found												CAURIC_RS01870	No Hits Found
		CAURIC_RS01875	No Hits Found												CAURIC_RS01875	No Hits Found												CAURIC_RS01875	No Hits Found												CAURIC_RS01875	No Hits Found
		CAURIC_RS01880	No Hits Found												CAURIC_RS01880	TM1191 COG1085 Galactose-1-phosphate uridylyltransferase	0.33	330	194	25	63	386	3	313	3e-052	177		CAURIC_RS01880	No Hits Found												CAURIC_RS01880	No Hits Found
		CAURIC_RS01885	No Hits Found												CAURIC_RS01885	VC1595 COG0153 Galactokinase	0.33	426	223	60	10	425	24	399	1e-057	194		CAURIC_RS01885	No Hits Found												CAURIC_RS01885	No Hits Found
	panD	CAURIC_RS01890	2489|vfid|2716|vsiid|3057|ssid|VFDB_panD_aspartate_alpha-	0.65	135	45	1	1	134	1	135	1e-058	177		CAURIC_RS01890	Rv3601c COG0853 Aspartate 1-decarboxylase	0.65	135	45	1	1	134	1	135	2e-058	177		CAURIC_RS01890	No Hits Found												CAURIC_RS01890	No Hits Found
		CAURIC_RS01895	No Hits Found												CAURIC_RS01895	No Hits Found												CAURIC_RS01895	No Hits Found												CAURIC_RS01895	No Hits Found
		CAURIC_RS01900	3267|vfid|4140|vsiid|4704|ssid|<locus|BPSL2840|start|3400796|end|34	0.32	409	235	41	12	393	2	396	1e-047	167		CAURIC_RS01900	Cgl2778_1 COG1017 Hemoglobin-like flavoprotein	0.66	165	54	1	1	164	1	165	2e-076	234		CAURIC_RS01900	No Hits Found												CAURIC_RS01900	No Hits Found
		CAURIC_RS01905	14026|vfid|22499|vsiid|42752|ssid|VFDB_orf45|putative lysil-tRNA	0.37	494	295	14	44	533	15	498	e-111	339		CAURIC_RS01905	No Hits Found												CAURIC_RS01905	No Hits Found												CAURIC_RS01905	No Hits Found
		CAURIC_RS01910	16241|vfid|37072|vsiid|57909|ssid|putative_acyl-	0.24	336	225	28	145	468	4	323	3e-016	79.3		CAURIC_RS01910	ML0661 COG1960 Acyl-CoA dehydrogenases	0.5	461	206	21	13	472	25	465	e-150	435		CAURIC_RS01910	No Hits Found												CAURIC_RS01910	No Hits Found
		CAURIC_RS01915	16241|vfid|37072|vsiid|57909|ssid|putative_acyl-	0.24	268	187	16	127	391	79	333	1e-018	85.9		CAURIC_RS01915	ML0660 COG1960 Acyl-CoA dehydrogenases	0.68	402	123	4	2	403	3	400	0.0	569		CAURIC_RS01915	No Hits Found												CAURIC_RS01915	No Hits Found
		CAURIC_RS01920	No Hits Found												CAURIC_RS01920	Rv2281 COG0306 Phosphate/sulphate permeases	0.57	528	219	4	25	548	25	552	0.0	590		CAURIC_RS01920	No Hits Found												CAURIC_RS01920	gi|7387994|sp|O30499.1|PIT_RHIME RecName: Full=Probable	0.33	143	83	12	389	218	175
		CAURIC_RS01925	No Hits Found												CAURIC_RS01925	Rv2281 COG0306 Phosphate/sulphate permeases	0.62	524	196	2	20	541	29	552	0.0	649		CAURIC_RS01925	No Hits Found												CAURIC_RS01925	gi|86280694|gb|ABC89757.1| phosphate transporter protein [Rhizobium	0.32	143	84	12	363	211	161
		CAURIC_RS01930	18783|vfid|42155|vsiid|62992|ssid|phosphomethylpyrimidine_kinase_[S	0.27	274	164	34	1	273	1	241	6e-021	89.4		CAURIC_RS01930	Cgl1428_2 COG0351 Hydroxymethylpyrimidine/phosphomethylpyrimidine	0.52	282	114	21	14	295	1	261	1e-090	271		CAURIC_RS01930	No Hits Found												CAURIC_RS01930	gi|60493267|emb|CAH08051.1| phosphomethylpyrimidine kinase	0.38	281	146	26	11	289	5
		CAURIC_RS01935	7221|vfid|8327|vsiid|10245|ssid|2,	0.24	556	349	73	53	584	22	528	2e-024	107		CAURIC_RS01935	mlr0619 COG0365 Acyl-coenzyme A synthetases/AMP-(fatty) acid	0.26	514	334	44	71	577	54	530	6e-030	124		CAURIC_RS01935	No Hits Found												CAURIC_RS01935	gi|15073413|emb|CAC41921.1| Long-chain-fatty-acid-CoA ligase	0.28	352	224	26	246	582	224
		CAURIC_RS01940	8173|vfid|10259|vsiid|12687|ssid|VFDB_clpC|endopeptidase Clp	0.57	832	329	26	1	832	2	807	0.0	964		CAURIC_RS01940	No Hits Found												CAURIC_RS01940	No Hits Found												CAURIC_RS01940	No Hits Found
		CAURIC_RS01945	No Hits Found												CAURIC_RS01945	No Hits Found												CAURIC_RS01945	No Hits Found												CAURIC_RS01945	No Hits Found
		CAURIC_RS01950	No Hits Found												CAURIC_RS01950	No Hits Found												CAURIC_RS01950	No Hits Found												CAURIC_RS01950	No Hits Found
		CAURIC_RS01955	8154|vfid|10221|vsiid|12630|ssid|VFDB_mig-5|putative carbonic	0.32	198	122	12	7	198	51	242	2e-028	107		CAURIC_RS01955	Cgl2616 COG0288 Carbonic anhydrase	0.59	194	78		8	201	9	202	1e-080	239		CAURIC_RS01955	No Hits Found												CAURIC_RS01955	No Hits Found
		CAURIC_RS01960	No Hits Found												CAURIC_RS01960	No Hits Found												CAURIC_RS01960	No Hits Found												CAURIC_RS01960	No Hits Found
		CAURIC_RS01965	18792|vfid|42173|vsiid|63010|ssid|DNA_repair_protein_RadA_[Streptoc	0.42	457	251	13	5	457	2	449	e-131	387		CAURIC_RS01965	No Hits Found												CAURIC_RS01965	No Hits Found												CAURIC_RS01965	No Hits Found
		CAURIC_RS01970	No Hits Found												CAURIC_RS01970	No Hits Found												CAURIC_RS01970	No Hits Found												CAURIC_RS01970	No Hits Found
		CAURIC_RS01975	No Hits Found												CAURIC_RS01975	No Hits Found												CAURIC_RS01975	No Hits Found												CAURIC_RS01975	No Hits Found
		CAURIC_RS01980	13556|vfid|21558|vsiid|41340|ssid|VFDB_bsc1_Bcs1_[Haemophilus_influ	0.26	207	129	24	2	207	1	184	7e-015	73.9		CAURIC_RS01980	Cgl2607 COG1211 4-diphosphocytidyl-2-methyl-D-erithritol synthase	0.45	264	112	31	7	268	8	242	1e-057	185		CAURIC_RS01980	No Hits Found												CAURIC_RS01980	No Hits Found
		CAURIC_RS01985	No Hits Found												CAURIC_RS01985	Cgl2606 COG0245 2C-methyl-D-erythritol 2,4-cyclodiphosphate	0.76	155	37		2	156	5	159	2e-085	247		CAURIC_RS01985	No Hits Found												CAURIC_RS01985	No Hits Found
GI6		CAURIC_RS01990	18917|vfid|42423|vsiid|63260|ssid|hypothetical_protein_gbs0235_[Str	0.28	214	130	22	16	209	18	229	3e-018	82.4		CAURIC_RS01990	TM1663 COG1122 ABC-type cobalt transport system, ATPase component	0.33	197	112	19	26	208	27	218	2e-021	89.7		CAURIC_RS01990	P42332 RecName: Full=Bacitracin transport ATP-binding protein bcrA.	0.29	177	115	10	32	198	35	211	3e-016	74.3		CAURIC_RS01990	gi|86283487|gb|ABC92550.1| cell-division ATP-binding protein	0.3	185	113	16	32	200	50
GI6		CAURIC_RS01995	No Hits Found												CAURIC_RS01995	No Hits Found												CAURIC_RS01995	No Hits Found												CAURIC_RS01995	No Hits Found
GI6		CAURIC_RS02000	No Hits Found												CAURIC_RS02000	No Hits Found												CAURIC_RS02000	No Hits Found												CAURIC_RS02000	No Hits Found
GI6		CAURIC_RS02005	20054|vfid|44696|vsiid|65533|ssid|2-hydroxyhepta-2,4-diene-1,	0.27	217	131	26	86	294	223	201	3e-008	54.3		CAURIC_RS02005	Cgl2964 COG0179 2-keto-4-pentenoate	0.46	229	112	10	71	295	53	275	4e-067	211		CAURIC_RS02005	No Hits Found												CAURIC_RS02005	No Hits Found
GI6		CAURIC_RS02010	18885|vfid|42359|vsiid|63196|ssid|cysteinyl-	0.37	480	260	42	3	476	2	445	e-107	326		CAURIC_RS02010	No Hits Found												CAURIC_RS02010	No Hits Found												CAURIC_RS02010	No Hits Found
GI6		CAURIC_RS02015	No Hits Found												CAURIC_RS02015	No Hits Found												CAURIC_RS02015	No Hits Found												CAURIC_RS02015	No Hits Found
GI6		CAURIC_RS02020	No Hits Found												CAURIC_RS02020	ML1731 COG0208 Ribonucleotide reductase, beta subunit	0.64	315	110	1	21	334	11	325	e-150	424		CAURIC_RS02020	No Hits Found												CAURIC_RS02020	No Hits Found
GI6		CAURIC_RS02025	No Hits Found												CAURIC_RS02025	STM2806 COG1780 Protein involved in ribonucleotide reduction	0.6	135	51	2	27	161	4	136	8e-056	172		CAURIC_RS02025	No Hits Found												CAURIC_RS02025	No Hits Found
GI6		CAURIC_RS02030	No Hits Found												CAURIC_RS02030	No Hits Found												CAURIC_RS02030	No Hits Found												CAURIC_RS02030	No Hits Found
GI6		CAURIC_RS02035	No Hits Found												CAURIC_RS02035	No Hits Found												CAURIC_RS02035	No Hits Found												CAURIC_RS02035	No Hits Found
GI6	hmuT	CAURIC_RS02040	7636|vfid|9158|vsiid|11076|ssid|hemin-	0.26	256	176	13	97	351	25	268	4e-017	80.1		CAURIC_RS02040	Cgl0385 COG4558 ABC-type hemin transport system, periplasmic	0.53	357	157	9	3	359	7	354	e-135	389		CAURIC_RS02040	No Hits Found												CAURIC_RS02040	No Hits Found
GI6	hmuU	CAURIC_RS02045	8678|vfid|11229|vsiid|14121|ssid|VFDB_chuU_iron_ABC_transporter_per	0.37	299	183	4	50	344	30	328	1e-061	199		CAURIC_RS02045	Cgl0386 COG0609 ABC-type Fe3+-siderophore transport system,	0.67	336	108	1	14	348	23	358	e-154	438		CAURIC_RS02045	No Hits Found												CAURIC_RS02045	No Hits Found
GI6	hmuV	CAURIC_RS02050	7634|vfid|9154|vsiid|11072|ssid|hemin_transport_system_ATP-	0.43	249	130	10	10	252	12	256	1e-059	190		CAURIC_RS02050	Cgl0387 COG4559 ABC-type hemin transport system, ATPase component	0.6	249	96	2	15	263	9	255	3e-096	284		CAURIC_RS02050	NC_012469.1.7685735.p01 macrolide export ATP-binding/permease	0.32	182	109	13	27	203	25	198	4e-020	85.1		CAURIC_RS02050	gi|119373770|gb|ABL69363.1| ABC transporter related protein	0.35	245	143	16	6	242	3
GI6		CAURIC_RS02055	No Hits Found												CAURIC_RS02055	No Hits Found												CAURIC_RS02055	No Hits Found												CAURIC_RS02055	No Hits Found
GI6		CAURIC_RS02060	No Hits Found												CAURIC_RS02060	Cgl2178 COG5398 Heme oxygenase	0.47	217	108	5	1	215	1	214	3e-054	172		CAURIC_RS02060	No Hits Found												CAURIC_RS02060	No Hits Found
GI6		CAURIC_RS02065	No Hits Found												CAURIC_RS02065	No Hits Found												CAURIC_RS02065	No Hits Found												CAURIC_RS02065	No Hits Found
GI6		CAURIC_RS02070	20413|vfid|45414|vsiid|66251|ssid|putative_sialic_acid_transporter_	0.34	204	126	8	34	232	12	212	8e-025	105		CAURIC_RS02070	No Hits Found												CAURIC_RS02070	AE016830.1.gene768.p01 drug resistance transporter, EmrB/QacA	0.29	163	111	4	36	197	4	163	8e-011	62.0		CAURIC_RS02070	No Hits Found
GI6		CAURIC_RS02075	18600|vfid|41789|vsiid|62626|ssid|RNA_methyltransferase_[Streptococ	0.3	250	171	4	64	313	5	250	6e-041	142		CAURIC_RS02075	No Hits Found												CAURIC_RS02075	ZP_04606269 rRNA methyltransferase [Micromonospora sp. ATCC 39149].	0.26	240	159	18	74	308	33	259	1e-014	71.2		CAURIC_RS02075	No Hits Found
GI6		CAURIC_RS02080	No Hits Found												CAURIC_RS02080	MT2105 COG2272 Carboxylesterase type B	0.31	535	310	57	25	546	10	500	5e-063	214		CAURIC_RS02080	No Hits Found												CAURIC_RS02080	No Hits Found
		CAURIC_RS02085	17447|vfid|39483|vsiid|60320|ssid|ABC_transporter,	0.29	239	165	4	16	251	9	246	5e-027	106		CAURIC_RS02085	Cgl2579 COG1108 ABC-type Mn2+/Zn2+ transport systems, permease	0.63	292	101	5	9	300	6	292	e-107	313		CAURIC_RS02085	No Hits Found												CAURIC_RS02085	gi|154159237|gb|ABS66453.1| ABC-3 protein [Xanthobacter	0.28	218	136	20	17	223	8
		CAURIC_RS02090	7619|vfid|9124|vsiid|11042|ssid|Iron III	0.32	228	137	17	13	224	18	244	8e-028	106		CAURIC_RS02090	Cgl2578 COG1121 ABC-type Mn/Zn transport systems, ATPase component	0.57	233	95	3	1	233	1	230	5e-093	272		CAURIC_RS02090	NC_012469.1.7685735.p01 macrolide export ATP-binding/permease	0.31	197	109	26	15	194	24	211	5e-022	89.0		CAURIC_RS02090	gi|119373770|gb|ABL69363.1| ABC transporter related protein	0.33	212	127	14	15	213	24
		CAURIC_RS02095	28768|vfid|67834|vsiid|89297|ssid|sp|P0A4G2|MTSA1_STRPN_Manganese_A	0.33	112	64	10	1	108	1	106	6e-008	53.1		CAURIC_RS02095	Cgl2577 COG0803 ABC-type metal ion transport system, periplasmic	0.38	127	71	7	204	126	147	124	9e-016	77.4		CAURIC_RS02095	No Hits Found												CAURIC_RS02095	No Hits Found
		CAURIC_RS02100	18511|vfid|41611|vsiid|62448|ssid|ribose_operon_repressor_RbsR_[Str	0.25	342	203	53	9	339	2	301	2e-016	78.6		CAURIC_RS02100	No Hits Found												CAURIC_RS02100	NC_009641.5332116.p01 maltose operon transcriptional repressor.	0.2	307	206	39	10	306	3	280	2e-007	50.4		CAURIC_RS02100	No Hits Found
		CAURIC_RS02105	No Hits Found												CAURIC_RS02105	Cgl2575 COG1877 Trehalose-6-phosphatase	0.3	220	131	21	18	234	5	206	5e-021	89.7		CAURIC_RS02105	No Hits Found												CAURIC_RS02105	No Hits Found
		CAURIC_RS02110	No Hits Found												CAURIC_RS02110	No Hits Found												CAURIC_RS02110	No Hits Found												CAURIC_RS02110	No Hits Found
		CAURIC_RS02115	No Hits Found												CAURIC_RS02115	Cgl2573 COG0380 Trehalose-6-phosphate synthase	0.53	492	208	20	2	488	4	480	e-169	486		CAURIC_RS02115	No Hits Found												CAURIC_RS02115	No Hits Found
		CAURIC_RS02120	No Hits Found												CAURIC_RS02120	No Hits Found												CAURIC_RS02120	No Hits Found												CAURIC_RS02120	No Hits Found
		CAURIC_RS02125	No Hits Found												CAURIC_RS02125	No Hits Found												CAURIC_RS02125	No Hits Found												CAURIC_RS02125	No Hits Found
		CAURIC_RS02135	No Hits Found												CAURIC_RS02135	No Hits Found												CAURIC_RS02135	No Hits Found												CAURIC_RS02135	No Hits Found
		CAURIC_RS02140	No Hits Found												CAURIC_RS02140	No Hits Found												CAURIC_RS02140	No Hits Found												CAURIC_RS02140	No Hits Found
		CAURIC_RS02145	No Hits Found												CAURIC_RS02145	No Hits Found												CAURIC_RS02145	No Hits Found												CAURIC_RS02145	No Hits Found
		CAURIC_RS02150	2505|vfid|2748|vsiid|3105|ssid|VFDB_phoP_two_component_system_respo	0.68	232	72	2	5	234	16	247	e-110	316		CAURIC_RS02150	No Hits Found												CAURIC_RS02150	NC_003923.1003749.p01 alkaline phosphatase synthesis	0.44	229	124	4	10	234	4	232	4e-058	182		CAURIC_RS02150	gi|6685724|sp|Q52990.1|PHOB_RHIME RecName: Full=Phosphate regulon	0.4	224	129	5	10	230	4
		CAURIC_RS02155	15177|vfid|24375|vsiid|45195|ssid|tr|Q668C3|Q668C3_YERPS_Sensor_pro	0.31	310	187	24	204	509	166	455	3e-035	137		CAURIC_RS02155	No Hits Found												CAURIC_RS02155	HE999704.1.gene1529.p01 Signal transduction histidine-protein	0.28	332	211	25	185	509	163	476	1e-037	143		CAURIC_RS02155	gi|86280264|gb|ABC89327.1| phosphate regulon, two-component sensor	0.36	219	133	5	295	508	151
		CAURIC_RS02160	No Hits Found												CAURIC_RS02160	No Hits Found												CAURIC_RS02160	No Hits Found												CAURIC_RS02160	No Hits Found
		CAURIC_RS02165	No Hits Found												CAURIC_RS02165	No Hits Found												CAURIC_RS02165	No Hits Found												CAURIC_RS02165	No Hits Found
		CAURIC_RS02170	No Hits Found												CAURIC_RS02170	No Hits Found												CAURIC_RS02170	No Hits Found												CAURIC_RS02170	No Hits Found
		CAURIC_RS02175	No Hits Found												CAURIC_RS02175	Cgl2548 COG0151 Phosphoribosylamine-glycine ligase	0.69	424	122	9	1	418	1	421	0.0	573		CAURIC_RS02175	No Hits Found												CAURIC_RS02175	No Hits Found
		CAURIC_RS02180	No Hits Found												CAURIC_RS02180	No Hits Found												CAURIC_RS02180	No Hits Found												CAURIC_RS02180	No Hits Found
		CAURIC_RS02185	No Hits Found												CAURIC_RS02185	Cgl2546 COG0015 Adenylosuccinate lyase	0.8	473	92		7	479	4	476	0.0	794		CAURIC_RS02185	No Hits Found												CAURIC_RS02185	No Hits Found
		CAURIC_RS02190	19440|vfid|43469|vsiid|64306|ssid|putative_peptide_transport_system	0.37	266	154	13	21	572	50	282	9e-048	176		CAURIC_RS02190	BH3645 COG4608 ABC-type oligopeptide transport system, ATPase	0.41	246	136	7	316	253	3	260	1e-050	177		CAURIC_RS02190	CP001581.1.gene798.p01 macrolide export ATP-binding/permease	0.29	236	151	15	318	235	3	227	4e-022	93.6		CAURIC_RS02190	gi|150031349|gb|ABR63465.1| phosphonate ABC transporter, ATPase	0.28	236	152	17	317	231	21
		CAURIC_RS02195	19437|vfid|43463|vsiid|64300|ssid|putative_peptide_transport_system	0.35	272	173	3	56	326	6	275	5e-047	159		CAURIC_RS02195	No Hits Found												CAURIC_RS02195	No Hits Found												CAURIC_RS02195	No Hits Found
		CAURIC_RS02200	18828|vfid|42245|vsiid|63082|ssid|oligopeptide_ABC_transporter,	0.3	308	206	8	1	306	1	302	8e-046	156		CAURIC_RS02200	No Hits Found												CAURIC_RS02200	No Hits Found												CAURIC_RS02200	No Hits Found
		CAURIC_RS02205	18540|vfid|41669|vsiid|62506|ssid|oligopeptide_ABC_transporter,	0.22	542	376	46	5	519	10	532	7e-016	80.1		CAURIC_RS02205	Cgl1944 COG4166 ABC-type oligopeptide transport system, periplasmic	0.49	505	239	15	33	536	43	533	e-168	488		CAURIC_RS02205	No Hits Found												CAURIC_RS02205	No Hits Found
		CAURIC_RS02210	13813|vfid|22073|vsiid|42113|ssid|VFDB_purC|phosphoribosylaminoimid	0.66	294	98		1	294	1	294	e-150	422		CAURIC_RS02210	Cgl2543 COG0152 Phosphoribosylaminoimidazolesuccinocarboxamide	0.79	297	62		1	297	1	297	e-178	494		CAURIC_RS02210	No Hits Found												CAURIC_RS02210	No Hits Found
		CAURIC_RS02215	No Hits Found												CAURIC_RS02215	No Hits Found												CAURIC_RS02215	No Hits Found												CAURIC_RS02215	No Hits Found
		CAURIC_RS02220	27174|vfid|64283|vsiid|85151|ssid|oligopeptidase_B_[Trypanosoma_bru	0.36	702	404	44	26	710	35	709	e-138	422		CAURIC_RS02220	Cgl2542 COG1770 Protease II	0.57	705	289	9	6	707	2	700	0.0	831		CAURIC_RS02220	No Hits Found												CAURIC_RS02220	No Hits Found
		CAURIC_RS02225	No Hits Found												CAURIC_RS02225	No Hits Found												CAURIC_RS02225	No Hits Found												CAURIC_RS02225	No Hits Found
		CAURIC_RS02230	No Hits Found												CAURIC_RS02230	Cgl2536 COG1828 Phosphoribosylformylglycinamidine (FGAM)	0.8	75	15		1	75	1	75	2e-038	123		CAURIC_RS02230	No Hits Found												CAURIC_RS02230	No Hits Found
		CAURIC_RS02235	No Hits Found												CAURIC_RS02235	Cgl2535 COG0047 Phosphoribosylformylglycinamidine (FGAM) synthase,	0.7	223	63	2	1	221	1	223	e-109	312		CAURIC_RS02235	No Hits Found												CAURIC_RS02235	No Hits Found
		CAURIC_RS02240	No Hits Found												CAURIC_RS02240	Cgl2534 COG0046 Phosphoribosylformylglycinamidine (FGAM) synthase,	0.65	803	231	48	8	809	6	761	0.0	1015		CAURIC_RS02240	No Hits Found												CAURIC_RS02240	gi|15074713|emb|CAC46358.1| Probable phosphoribosylformyl	0.41	785	393	69	18	796	11
		CAURIC_RS02245	No Hits Found												CAURIC_RS02245	Cgl2532 COG1607 Acyl-CoA hydrolase	0.33	153	97	4	15	153	14	314	6e-022	94.7		CAURIC_RS02245	No Hits Found												CAURIC_RS02245	No Hits Found
		CAURIC_RS02250	No Hits Found												CAURIC_RS02250	No Hits Found												CAURIC_RS02250	No Hits Found												CAURIC_RS02250	No Hits Found
		CAURIC_RS02255	15599|vfid|35788|vsiid|56625|ssid|D-fructose-6-	0.29	167	109	8	10	176	2	160	3e-012	68.9		CAURIC_RS02255	Cgl2530 COG0034 Glutamine phosphoribosylpyrophosphate	0.7	480	139	4	1	477	32	510	0.0	701		CAURIC_RS02255	No Hits Found												CAURIC_RS02255	gi|27349884|dbj|BAC46897.1| nodM [Bradyrhizobium diazoefficiens	0.29	167	109	8	10	176	2
		CAURIC_RS02260	No Hits Found												CAURIC_RS02260	Cgl2529 COG0150 Phosphoribosylaminoimidazole (AIR) synthetase	0.77	356	79	2	1	354	1	356	0.0	552		CAURIC_RS02260	No Hits Found												CAURIC_RS02260	No Hits Found
		CAURIC_RS02265	No Hits Found												CAURIC_RS02265	No Hits Found												CAURIC_RS02265	No Hits Found												CAURIC_RS02265	No Hits Found
		CAURIC_RS02270	No Hits Found												CAURIC_RS02270	XF0183 COG0404 Glycine cleavage system T protein	0.27	270	167	30	14	278	10	254	2e-009	59.3		CAURIC_RS02270	No Hits Found												CAURIC_RS02270	No Hits Found
		CAURIC_RS02275	No Hits Found												CAURIC_RS02275	No Hits Found												CAURIC_RS02275	No Hits Found												CAURIC_RS02275	No Hits Found
		CAURIC_RS02280	No Hits Found												CAURIC_RS02280	No Hits Found												CAURIC_RS02280	No Hits Found												CAURIC_RS02280	No Hits Found
		CAURIC_RS02285	No Hits Found												CAURIC_RS02285	No Hits Found												CAURIC_RS02285	No Hits Found												CAURIC_RS02285	No Hits Found
		CAURIC_RS02290	15163|vfid|24361|vsiid|45181|ssid|tr|Q81SZ6|Q81SZ6_BACAN_DNA-	0.35	170	99	11	59	219	65	232	4e-023	92.8		CAURIC_RS02290	No Hits Found												CAURIC_RS02290	NC_012469.1.7685629.p01 alkaline phosphatase synthesis	0.37	191	105	14	38	218	42	228	1e-025	98.6		CAURIC_RS02290	gi|86280270|gb|ABC89333.1| phosphate regulon, two-component	0.35	170	98	11	59	222	63
		CAURIC_RS02295	No Hits Found												CAURIC_RS02295	No Hits Found												CAURIC_RS02295	No Hits Found												CAURIC_RS02295	No Hits Found
		CAURIC_RS02300	No Hits Found												CAURIC_RS02300	Cgl2521 COG0226 ABC-type phosphate transport system, periplasmic	0.54	377	161	11	1	368	1	375	e-129	375		CAURIC_RS02300	No Hits Found												CAURIC_RS02300	No Hits Found
		CAURIC_RS02305	19072|vfid|42733|vsiid|63570|ssid|ABC_transporter_permease_protein_	0.26	193	111	31	115	288	79	526	3e-007	51.6		CAURIC_RS02305	Cgl2520 COG0573 ABC-type phosphate transport system, permease	0.63	350	117	11	5	353	14	353	e-147	419		CAURIC_RS02305	No Hits Found												CAURIC_RS02305	gi|15073441|emb|CAC45083.1| Truncated 'pstC [Sinorhizobium meliloti	0.3	280	178	16	80	353	28
		CAURIC_RS02310	19072|vfid|42733|vsiid|63570|ssid|ABC_transporter_permease_protein_	0.3	247	143	28	2	269	301	269	4e-012	66.2		CAURIC_RS02310	Cgl2519 COG0581 ABC-type phosphate transport system, permease	0.67	284	92		20	303	23	306	e-138	394		CAURIC_RS02310	No Hits Found												CAURIC_RS02310	gi|86280266|gb|ABC89329.1| phosphate ABC transporter, permease	0.3	202	120	20	67	249	236
		CAURIC_RS02315	18635|vfid|41859|vsiid|62696|ssid|amino_acid_ABC_transporter,	0.34	254	141	25	5	253	7	240	7e-039	139		CAURIC_RS02315	Cgl2518 COG1117 ABC-type phosphate transport system, ATPase	0.89	255	27		4	258	3	257	e-165	457		CAURIC_RS02315	CP001581.1.gene798.p01 macrolide export ATP-binding/permease	0.32	220	126	23	5	213	4	211	3e-027	103		CAURIC_RS02315	gi|86279922|gb|ABC88985.1| probable phosphonate ABC transporter,	0.34	208	122	15	5	205	2
		CAURIC_RS02320	No Hits Found												CAURIC_RS02320	DR1910 COG3265 Gluconate kinase	0.47	163	86		9	171	1	163	5e-045	146		CAURIC_RS02320	No Hits Found												CAURIC_RS02320	No Hits Found
		CAURIC_RS02325	No Hits Found												CAURIC_RS02325	Rv0821c COG0704 Phosphate uptake regulator	0.49	210	107		1	210	1	210	8e-067	206		CAURIC_RS02325	No Hits Found												CAURIC_RS02325	gi|7388010|sp|Q52989.2|PHOU_RHIME RecName: Full=Phosphate-specific	0.26	216	149	9	4	214	9
		CAURIC_RS02330	No Hits Found												CAURIC_RS02330	No Hits Found												CAURIC_RS02330	No Hits Found												CAURIC_RS02330	No Hits Found
		CAURIC_RS02335	No Hits Found												CAURIC_RS02335	Cgl2515 COG0427 Acetyl-CoA hydrolase	0.73	501	133	1	1	500	1	501	0.0	795		CAURIC_RS02335	No Hits Found												CAURIC_RS02335	No Hits Found
GI7		CAURIC_RS02355	No Hits Found												CAURIC_RS02355	BS_phoD COG3540 Phosphodiesterase/alkaline phosphatase D	0.46	158	72	13	10	167	14	158	2e-030	115		CAURIC_RS02355	No Hits Found												CAURIC_RS02355	No Hits Found
GI7		CAURIC_RS02360	No Hits Found												CAURIC_RS02360	BS_phoD COG3540 Phosphodiesterase/alkaline phosphatase D	0.39	358	179	38	2	332	166	512	2e-074	240		CAURIC_RS02360	No Hits Found												CAURIC_RS02360	No Hits Found
GI7		CAURIC_RS02365	No Hits Found												CAURIC_RS02365	No Hits Found												CAURIC_RS02365	No Hits Found												CAURIC_RS02365	No Hits Found
GI7		CAURIC_RS02380	No Hits Found												CAURIC_RS02380	No Hits Found												CAURIC_RS02380	No Hits Found												CAURIC_RS02380	No Hits Found
GI7		CAURIC_RS02385	18883|vfid|42355|vsiid|63192|ssid|serine_O-	0.5	166	83		4	169	1	166	2e-051	164		CAURIC_RS02385	Cgl2509 COG1045 Serine acetyltransferase	0.73	176	47		7	182	2	177	7e-091	263		CAURIC_RS02385	AM180355.1.gene2499.p01 Streptogramin A acetyltransferase	0.44	68	37	1	122	188	121	188	1e-010	57.0		CAURIC_RS02385	gi|128479|sp|P28266.1|NODL_RHIME RecName: Full=Nodulation protein L	0.32	126	61	24	69	170	57
GI7		CAURIC_RS02390	16608|vfid|37806|vsiid|58643|ssid|KpLE2_phage-	0.44	321	169	10	31	346	58	373	7e-079	246		CAURIC_RS02390	No Hits Found												CAURIC_RS02390	No Hits Found												CAURIC_RS02390	No Hits Found
GI7		CAURIC_RS02395	No Hits Found												CAURIC_RS02395	Cgl2508 COG0031 Cysteine synthase	0.68	311	98		1	311	8	318	e-142	404		CAURIC_RS02395	No Hits Found												CAURIC_RS02395	No Hits Found
GI7		CAURIC_RS02400	No Hits Found												CAURIC_RS02400	ML2402 COG1024 Enoyl-CoA hydratase/carnithine racemase	0.57	255	108		7	261	3	257	e-104	303		CAURIC_RS02400	No Hits Found												CAURIC_RS02400	No Hits Found
GI7		CAURIC_RS02405	No Hits Found												CAURIC_RS02405	No Hits Found												CAURIC_RS02405	No Hits Found												CAURIC_RS02405	No Hits Found
GI7		CAURIC_RS02410	No Hits Found												CAURIC_RS02410	No Hits Found												CAURIC_RS02410	No Hits Found												CAURIC_RS02410	gi|27353038|dbj|BAC50039.1| two-component response regulator	0.45	59	32		221	279	153
GI7		CAURIC_RS02415	19076|vfid|42741|vsiid|63578|ssid|3-phosphoshikimate_1-	0.3	194	110	24	7	187	163	345	1e-007	53.5		CAURIC_RS02415	MJ0502 COG0128 5-enolpyruvylshikimate-3-phosphate synthase	0.23	435	299	32	5	416	4	429	3e-013	71.2		CAURIC_RS02415	No Hits Found												CAURIC_RS02415	No Hits Found
GI7		CAURIC_RS02435	3550|vfid|4629|vsiid|5193|ssid|<sp|O34697|BCEA_BACSU_Bacitracin_exp	0.42	226	127	2	8	231	2	227	2e-065	203		CAURIC_RS02435	VCA0782 COG4181 Predicted ABC-type transport system involved in	0.41	216	127		12	227	8	223	1e-055	177		CAURIC_RS02435	CP001581.1.gene598.p01 macrolide export ATP-binding/permease	0.46	212	114		15	226	9	220	7e-071	214		CAURIC_RS02435	gi|187904208|emb|CAC47234.2| Probable cell division ATP-binding	0.38	194	108	11	18	207	18
GI7		CAURIC_RS02440	23666|vfid|57338|vsiid|78205|ssid|macrolide_transporter_ATP-	0.25	179	125	9	215	391	474	645	4e-009	59.7		CAURIC_RS02440	No Hits Found												CAURIC_RS02440	ZP_02903696 macrolide-specific ABC-type efflux carrier protein MacB	0.25	179	125	9	215	391	474	645	1e-009	60.5		CAURIC_RS02440	No Hits Found
GI7		CAURIC_RS02445	No Hits Found												CAURIC_RS02445	Cgl0151 COG0657 Esterase/lipase	0.3	315	154	64	34	330	31	299	5e-024	100		CAURIC_RS02445	No Hits Found												CAURIC_RS02445	No Hits Found
GI7		CAURIC_RS02450	19034|vfid|42657|vsiid|63494|ssid|GntR_family_transcriptional_reg	0.43	60	33	1	6	64	8	67	2e-008	52.4		CAURIC_RS02450	No Hits Found												CAURIC_RS02450	No Hits Found												CAURIC_RS02450	gi|86280667|gb|ABC89730.1| transcriptional regulator (activator)	0.29	187	125	6	9	191	12
GI7		CAURIC_RS02455	No Hits Found												CAURIC_RS02455	No Hits Found												CAURIC_RS02455	CP000647.1.gene3283.p01 putative bacterial regulatory protein,	0.38	77	47		80	156	90	166	7e-010	53.5		CAURIC_RS02455	No Hits Found
GI7		CAURIC_RS02460	No Hits Found												CAURIC_RS02460	No Hits Found												CAURIC_RS02460	No Hits Found												CAURIC_RS02460	No Hits Found
GI7		CAURIC_RS02465	16896|vfid|38381|vsiid|59218|ssid|putative_helicase_[Escherichia_co	0.33	168	104	7	185	351	431	592	2e-014	75.9		CAURIC_RS02465	No Hits Found												CAURIC_RS02465	No Hits Found												CAURIC_RS02465	No Hits Found
		CAURIC_RS02470	No Hits Found												CAURIC_RS02470	No Hits Found												CAURIC_RS02470	No Hits Found												CAURIC_RS02470	No Hits Found
		CAURIC_RS02475	No Hits Found												CAURIC_RS02475	No Hits Found												CAURIC_RS02475	No Hits Found												CAURIC_RS02475	No Hits Found
		CAURIC_RS02480	No Hits Found												CAURIC_RS02480	No Hits Found												CAURIC_RS02480	No Hits Found												CAURIC_RS02480	No Hits Found
		CAURIC_RS02485	16203|vfid|36996|vsiid|57833|ssid|cold_shock-	0.38	67	37	4	3	66	6	71	6e-010	51.6		CAURIC_RS02485	No Hits Found												CAURIC_RS02485	No Hits Found												CAURIC_RS02485	No Hits Found
		CAURIC_RS02490	No Hits Found												CAURIC_RS02490	No Hits Found												CAURIC_RS02490	No Hits Found												CAURIC_RS02490	No Hits Found
		CAURIC_RS02495	No Hits Found												CAURIC_RS02495	No Hits Found												CAURIC_RS02495	No Hits Found												CAURIC_RS02495	No Hits Found
		CAURIC_RS02500	No Hits Found												CAURIC_RS02500	No Hits Found												CAURIC_RS02500	No Hits Found												CAURIC_RS02500	No Hits Found
		CAURIC_RS02505	No Hits Found												CAURIC_RS02505	No Hits Found												CAURIC_RS02505	No Hits Found												CAURIC_RS02505	No Hits Found
		CAURIC_RS02510	18887|vfid|42363|vsiid|63200|ssid|hypothetical_protein_gbs0204_[Str	0.23	199	135	18	102	300	62	242	9e-012	63.5		CAURIC_RS02510	No Hits Found												CAURIC_RS02510	ZP_04606269 rRNA methyltransferase [Micromonospora sp. ATCC 39149].	0.29	159	96	16	146	303	118	261	7e-008	51.2		CAURIC_RS02510	No Hits Found
		CAURIC_RS02515	No Hits Found												CAURIC_RS02515	No Hits Found												CAURIC_RS02515	No Hits Found												CAURIC_RS02515	No Hits Found
		CAURIC_RS02520	No Hits Found												CAURIC_RS02520	No Hits Found												CAURIC_RS02520	No Hits Found												CAURIC_RS02520	No Hits Found
		CAURIC_RS02525	No Hits Found												CAURIC_RS02525	CAC0014 COG0075 Serine-pyruvate aminotransferase/archaeal aspartate	0.26	363	236	32	24	371	9	354	4e-017	82.0		CAURIC_RS02525	No Hits Found												CAURIC_RS02525	No Hits Found
		CAURIC_RS02530	No Hits Found												CAURIC_RS02530	Cgl0806 COG0372 Citrate synthase	0.81	426	78	2	1	425	7	431	0.0	719		CAURIC_RS02530	No Hits Found												CAURIC_RS02530	gi|299525236|gb|ADJ23705.1| citrate synthase I [Hyphomicrobium	0.47	421	217	3	5	423	16
		CAURIC_RS02535	9919|vfid|22968|vsiid|43411|ssid|tr|O32836|O32836_9GAMM_Macrophage_	0.34	105	67	2	14	117	124	227	2e-010	55.5		CAURIC_RS02535	No Hits Found												CAURIC_RS02535	No Hits Found												CAURIC_RS02535	No Hits Found
		CAURIC_RS02540	No Hits Found												CAURIC_RS02540	No Hits Found												CAURIC_RS02540	No Hits Found												CAURIC_RS02540	No Hits Found
		CAURIC_RS02545	21750|vfid|53682|vsiid|74549|ssid|hypothetical_protein_pLEW6932_p25	0.34	241	148	10	9	245	10	244	2e-037	134		CAURIC_RS02545	VCA0760 COG4161 ABC-type arginine transport system, ATPase	0.31	224	141	13	3	214	7	229	2e-030	114		CAURIC_RS02545	YP_001096294 hypothetical protein pLEW6932_p25 [Staphylococcus sp.	0.34	241	148	10	9	245	10	244	7e-038	134		CAURIC_RS02545	gi|27350284|dbj|BAC47295.1| transporter of Nod factors	0.34	211	135	3	11	218	15
		CAURIC_RS02550	No Hits Found												CAURIC_RS02550	No Hits Found												CAURIC_RS02550	No Hits Found												CAURIC_RS02550	No Hits Found
		CAURIC_RS02555	8006|vfid|9924|vsiid|12184|ssid|VFDB_cylR2_Cro/CI_family_transcri	0.37	67	39	3	11	77	2	65	2e-012	56.2		CAURIC_RS02555	No Hits Found												CAURIC_RS02555	No Hits Found												CAURIC_RS02555	No Hits Found
		CAURIC_RS02560	No Hits Found												CAURIC_RS02560	BS_iolS COG0667 Predicted oxidoreductases (related to aryl-alcohol	0.26	284	155	53	26	263	32	308	9e-020	87.4		CAURIC_RS02560	No Hits Found												CAURIC_RS02560	No Hits Found
		CAURIC_RS02565	No Hits Found												CAURIC_RS02565	Rv0905 COG1024 Enoyl-CoA hydratase/carnithine racemase	0.4	247	138	10	12	256	4	242	3e-049	162		CAURIC_RS02565	No Hits Found												CAURIC_RS02565	No Hits Found
		CAURIC_RS02575	20420|vfid|45428|vsiid|66265|ssid|major_sodium/proline_symporter_[S	0.26	453	291	41	27	462	15	443	3e-018	87.4		CAURIC_RS02575	PM1089 COG4145 Na+/panthothenate symporter	0.22	472	315	49	17	467	1	444	2e-014	75.9		CAURIC_RS02575	No Hits Found												CAURIC_RS02575	No Hits Found
		CAURIC_RS02580	No Hits Found												CAURIC_RS02580	No Hits Found												CAURIC_RS02580	No Hits Found												CAURIC_RS02580	No Hits Found
		CAURIC_RS02585	No Hits Found												CAURIC_RS02585	No Hits Found												CAURIC_RS02585	No Hits Found												CAURIC_RS02585	No Hits Found
		CAURIC_RS02590	No Hits Found												CAURIC_RS02590	Cgl1604 COG2141 Coenzyme F420-dependent N5,N10-methylene	0.7	373	108	2	1	373	1	371	0.0	520		CAURIC_RS02590	No Hits Found												CAURIC_RS02590	No Hits Found
		CAURIC_RS02595	No Hits Found												CAURIC_RS02595	No Hits Found												CAURIC_RS02595	No Hits Found												CAURIC_RS02595	No Hits Found
		CAURIC_RS02600	23251|vfid|56562|vsiid|77429|ssid|putative_trimethoprim_resistance_	0.39	134	75	6	57	190	15	142	9e-027	101		CAURIC_RS02600	Rv2763c COG0262 Dihydrofolate reductase	0.38	162	84	16	61	221	2	148	3e-033	118		CAURIC_RS02600	CAL48457 putative trimethoprim resistance dihydrofolate reductase	0.39	134	75	6	57	190	15	142	3e-027	101		CAURIC_RS02600	No Hits Found
		CAURIC_RS02605	No Hits Found												CAURIC_RS02605	Cgl0821 COG0207 Thymidylate synthase	0.83	264	43		1	264	3	266	e-173	477		CAURIC_RS02605	No Hits Found												CAURIC_RS02605	No Hits Found
		CAURIC_RS02610	No Hits Found												CAURIC_RS02610	Cgl0822 COG1218 3'-Phosphoadenosine 5'-phosphosulfate (PAPS)	0.59	252	102		1	252	1	252	e-108	311		CAURIC_RS02610	No Hits Found												CAURIC_RS02610	No Hits Found
		CAURIC_RS02615	No Hits Found												CAURIC_RS02615	No Hits Found												CAURIC_RS02615	No Hits Found												CAURIC_RS02615	No Hits Found
		CAURIC_RS02620	No Hits Found												CAURIC_RS02620	No Hits Found												CAURIC_RS02620	No Hits Found												CAURIC_RS02620	No Hits Found
		CAURIC_RS02625	No Hits Found												CAURIC_RS02625	No Hits Found												CAURIC_RS02625	No Hits Found												CAURIC_RS02625	No Hits Found
		CAURIC_RS02630	No Hits Found												CAURIC_RS02630	No Hits Found												CAURIC_RS02630	No Hits Found												CAURIC_RS02630	No Hits Found
		CAURIC_RS02635	24659|vfid|59238|vsiid|80105|ssid|putative_cation:proton_antiport_p	0.25	548	348	60	2	506	3	533	2e-021	97.4		CAURIC_RS02635	VC0992_1 COG4651 Kef-type K+ transport system, predicted	0.38	352	215	1	12	362	9	360	2e-060	204		CAURIC_RS02635	YP_001477377 putative cation:proton antiport protein [Serratia	0.25	548	348	60	2	506	3	533	6e-022	97.4		CAURIC_RS02635	No Hits Found
	pgi	CAURIC_RS02640	No Hits Found												CAURIC_RS02640	Cgl0828 COG0166 Glucose-6-phosphate isomerase	0.68	552	159	15	10	561	4	540	0.0	763		CAURIC_RS02640	No Hits Found												CAURIC_RS02640	No Hits Found
		CAURIC_RS02645	18231|vfid|41051|vsiid|61888|ssid|aldehyde_dehydrogenase_family_pro	0.35	495	305	13	10	501	12	496	6e-090	283		CAURIC_RS02645	Cgl0050 COG1012 NAD-dependent aldehyde dehydrogenases	0.5	494	231	12	8	500	2	484	e-164	474		CAURIC_RS02645	No Hits Found												CAURIC_RS02645	gi|15073395|emb|CAC41903.1| Bifunctional: proline dehydrogenase and	0.29	449	279	38	48	485	602
		CAURIC_RS02650	No Hits Found												CAURIC_RS02650	No Hits Found												CAURIC_RS02650	No Hits Found												CAURIC_RS02650	No Hits Found
		CAURIC_RS02655	No Hits Found												CAURIC_RS02655	SA2354 COG1835 Predicted acyltransferases	0.29	624	401	40	371	990	16	603	7e-080	272		CAURIC_RS02655	No Hits Found												CAURIC_RS02655	gi|150031360|gb|ABR63476.1| acyltransferase 3 [Sinorhizobium	0.4	154	72	20	376	523	9
		CAURIC_RS02660	No Hits Found												CAURIC_RS02660	Cgl0776 COG0483 Archaeal fructose-1,6-bisphosphatase and related	0.64	251	78	12	29	279	21	259	e-114	328		CAURIC_RS02660	No Hits Found												CAURIC_RS02660	No Hits Found
		CAURIC_RS02665	No Hits Found												CAURIC_RS02665	Cgl0777 COG0483 Archaeal fructose-1,6-bisphosphatase and related	0.63	271	99	1	10	279	17	287	e-124	355		CAURIC_RS02665	No Hits Found												CAURIC_RS02665	No Hits Found
		CAURIC_RS02670	No Hits Found												CAURIC_RS02670	No Hits Found												CAURIC_RS02670	No Hits Found												CAURIC_RS02670	No Hits Found
		CAURIC_RS02675	20034|vfid|44656|vsiid|65493|ssid|trifunctional_transcriptional_regul	0.29	860	517	88	147	948	277	1106	4e-060	226		CAURIC_RS02675	Cgl0099_2 COG1012 NAD-dependent aldehyde dehydrogenases	0.46	772	372	42	397	1151	2	748	0.0	595		CAURIC_RS02675	No Hits Found												CAURIC_RS02675	gi|15073395|emb|CAC41903.1| Bifunctional: proline dehydrogenase and	0.28	767	461	84	229	950	303
		CAURIC_RS02680	3539|vfid|4618|vsiid|5182|ssid|<gi|59801716|ref|YP_208428.1|_antibi	0.4	543	287	34	17	547	2	522	e-107	331		CAURIC_RS02680	PM1104 COG2978 Putative p-aminobenzoyl-glutamate transporter	0.4	541	285	35	18	546	5	522	e-116	353		CAURIC_RS02680	No Hits Found												CAURIC_RS02680	No Hits Found
		CAURIC_RS02685	17470|vfid|39529|vsiid|60366|ssid|ABC_transporter,	0.36	220	135	4	1	217	1	219	4e-042	142		CAURIC_RS02685	BS_yusC COG1135 ABC-type metal ion transport system, ATPase	0.4	222	128	3	1	219	1	222	5e-049	164		CAURIC_RS02685	NC_008702.1.4606598.p01 ABC transporter ATP-binding protein.	0.43	203	112	2	18	219	22	223	1e-050	163		CAURIC_RS02685	gi|150029256|gb|ABR61373.1| cell division ATP-binding protein FtsE	0.43	216	122	1	1	216	9
		CAURIC_RS02690	No Hits Found												CAURIC_RS02690	No Hits Found												CAURIC_RS02690	No Hits Found												CAURIC_RS02690	No Hits Found
		CAURIC_RS02695	No Hits Found												CAURIC_RS02695	No Hits Found												CAURIC_RS02695	No Hits Found												CAURIC_RS02695	No Hits Found
GI8		CAURIC_RS02700	No Hits Found												CAURIC_RS02700	No Hits Found												CAURIC_RS02700	No Hits Found												CAURIC_RS02700	No Hits Found
GI8		CAURIC_RS02710	16608|vfid|37806|vsiid|58643|ssid|KpLE2_phage-	0.44	321	169	10	5	320	58	373	4e-079	246		CAURIC_RS02710	No Hits Found												CAURIC_RS02710	No Hits Found												CAURIC_RS02710	No Hits Found
GI8		CAURIC_RS02715	No Hits Found												CAURIC_RS02715	No Hits Found												CAURIC_RS02715	No Hits Found												CAURIC_RS02715	No Hits Found
GI8		CAURIC_RS02720	20933|vfid|46454|vsiid|67291|ssid|NAD P	0.5	354	174		1	354	10	363	e-114	337		CAURIC_RS02720	XF1732 COG1902 NADH:flavin oxidoreductases, Old Yellow Enzyme	0.5	354	174		1	354	10	363	e-114	337		CAURIC_RS02720	No Hits Found												CAURIC_RS02720	gi|52212000|emb|CAH38007.1| NADH:flavin oxidoreductase / NADH	0.27	352	217	37	4	333	6
GI8		CAURIC_RS02725	No Hits Found												CAURIC_RS02725	CC1563 COG2162 Arylamine N-acetyltransferase	0.28	309	176	44	6	311	1	268	6e-026	104		CAURIC_RS02725	No Hits Found												CAURIC_RS02725	No Hits Found
GI8		CAURIC_RS02730	No Hits Found												CAURIC_RS02730	No Hits Found												CAURIC_RS02730	No Hits Found												CAURIC_RS02730	No Hits Found
GI8		CAURIC_RS02735	7806|vfid|9537|vsiid|11606|ssid|VFDB_pchD|pyochelin biosynthesis	0.27	530	327	55	18	528	40	533	2e-037	145		CAURIC_RS02735	BH3201 COG0365 Acyl-coenzyme A synthetases/AMP-(fatty) acid ligases	0.28	519	321	52	34	533	36	521	3e-044	164		CAURIC_RS02735	No Hits Found												CAURIC_RS02735	gi|15073413|emb|CAC41921.1| Long-chain-fatty-acid-CoA ligase	0.24	560	342	79	17	531	40
GI8		CAURIC_RS02740	20539|vfid|45666|vsiid|66503|ssid|putative_transcriptional_regulato	0.3	452	278	38	12	441	3	438	2e-046	167		CAURIC_RS02740	HI0883 COG1115 Na+/alanine symporter	0.5	441	208	9	14	452	7	440	e-132	390		CAURIC_RS02740	No Hits Found												CAURIC_RS02740	No Hits Found
GI8		CAURIC_RS02745	8728|vfid|11339|vsiid|14291|ssid|VFDB_pgm|phosphoglucomutase	0.31	158	97	11	332	487	294	442	1e-007	54.3		CAURIC_RS02745	Cgl2489 COG0033 Phosphoglucomutase	0.63	584	174	39	2	579	3	553	0.0	732		CAURIC_RS02745	No Hits Found												CAURIC_RS02745	gi|15075872|emb|CAC47426.1| Probable phosphoglucomutase (glucose	0.25	464	260	84	41	484	16
GI8		CAURIC_RS02750	No Hits Found												CAURIC_RS02750	No Hits Found												CAURIC_RS02750	No Hits Found												CAURIC_RS02750	No Hits Found
GI8		CAURIC_RS02760	20928|vfid|46444|vsiid|67281|ssid|NADP-	0.29	352	224	25	1	338	1	341	3e-036	134		CAURIC_RS02760	YPO1502 COG1062 Zn-dependent alcohol dehydrogenases, class III	0.28	375	231	36	2	350	5	369	1e-033	128		CAURIC_RS02760	No Hits Found												CAURIC_RS02760	gi|254996700|dbj|BAH87301.1| putative alcohol dehydrogenase	0.3	356	231	17	1	348	1
GI8		CAURIC_RS02765	No Hits Found												CAURIC_RS02765	No Hits Found												CAURIC_RS02765	No Hits Found												CAURIC_RS02765	No Hits Found
GI8		CAURIC_RS02770	24886|vfid|59683|vsiid|80550|ssid|tetracenomycin_C_efflux_protein_[	0.26	451	305	26	2	436	3	443	2e-026	112		CAURIC_RS02770	No Hits Found												CAURIC_RS02770	CP001581.1.gene725.p01 drug resistance transporter, EmrB/QacA	0.24	409	292	15	18	419	10	410	2e-032	127		CAURIC_RS02770	No Hits Found
GI8		CAURIC_RS02775	No Hits Found												CAURIC_RS02775	No Hits Found												CAURIC_RS02775	No Hits Found												CAURIC_RS02775	No Hits Found
GI8		CAURIC_RS02780	8529|vfid|10930|vsiid|13673|ssid|VFDB_spaH_surface-	0.26	556	318	91	7	498	11	539	2e-022	100		CAURIC_RS02780	No Hits Found												CAURIC_RS02780	No Hits Found												CAURIC_RS02780	No Hits Found
GI8		CAURIC_RS02785	19260|vfid|43109|vsiid|63946|ssid|sortase_[Staphylococcus_epidermid	0.24	268	161	42	1	246	1	248	4e-010	58.9		CAURIC_RS02785	No Hits Found												CAURIC_RS02785	No Hits Found												CAURIC_RS02785	No Hits Found
GI8		CAURIC_RS02790	8526|vfid|10924|vsiid|13664|ssid|VFDB_spaE_putative_surface_anchore	0.31	177	101	21	20	188	1	164	6e-009	56.6		CAURIC_RS02790	No Hits Found												CAURIC_RS02790	No Hits Found												CAURIC_RS02790	No Hits Found
GI8		CAURIC_RS02795	No Hits Found												CAURIC_RS02795	No Hits Found												CAURIC_RS02795	No Hits Found												CAURIC_RS02795	No Hits Found
GI8		CAURIC_RS02800	No Hits Found												CAURIC_RS02800	No Hits Found												CAURIC_RS02800	No Hits Found												CAURIC_RS02800	No Hits Found
GI8		CAURIC_RS02805	No Hits Found												CAURIC_RS02805	No Hits Found												CAURIC_RS02805	No Hits Found												CAURIC_RS02805	No Hits Found
		CAURIC_RS02810	No Hits Found												CAURIC_RS02810	Cgl2482 COG0171 NAD synthase	0.62	286	93	14	10	294	5	277	e-127	363		CAURIC_RS02810	No Hits Found												CAURIC_RS02810	No Hits Found
		CAURIC_RS02815	No Hits Found												CAURIC_RS02815	No Hits Found												CAURIC_RS02815	No Hits Found												CAURIC_RS02815	No Hits Found
		CAURIC_RS02820	No Hits Found												CAURIC_RS02820	No Hits Found												CAURIC_RS02820	No Hits Found												CAURIC_RS02820	No Hits Found
		CAURIC_RS02825	No Hits Found												CAURIC_RS02825	Cgl2479 COG1780 Protein involved in ribonucleotide reduction	0.62	137	51		1	137	1	137	8e-061	184		CAURIC_RS02825	No Hits Found												CAURIC_RS02825	No Hits Found
		CAURIC_RS02830	7465|vfid|8816|vsiid|10734|ssid|ribonucleoside-	0.22	621	315	168	183	711	56	600	8e-020	94.0		CAURIC_RS02830	Cgl2478 COG0209 Ribonucleotide reductase, alpha subunit	0.83	720	117	5	1	720	1	715	0.0	1253		CAURIC_RS02830	No Hits Found												CAURIC_RS02830	No Hits Found
		CAURIC_RS02835	2729|vfid|3198|vsiid|3760|ssid|<locus|FTT0652c|gene|ftnA_|ref|GI:56	0.31	160	106	3	3	162	2	158	2e-023	89.7		CAURIC_RS02835	Cgl2474 COG1528 Ferritin-like protein	0.56	162	71		1	162	1	162	4e-062	189		CAURIC_RS02835	No Hits Found												CAURIC_RS02835	No Hits Found
		CAURIC_RS02840	No Hits Found												CAURIC_RS02840	Cgl2473 COG0208 Ribonucleotide reductase, beta subunit	0.82	315	54		17	331	20	334	0.0	564		CAURIC_RS02840	No Hits Found												CAURIC_RS02840	No Hits Found
		CAURIC_RS02845	No Hits Found												CAURIC_RS02845	Cgl2472 COG0843 Heme/copper-type cytochrome/quinol oxidases,	0.81	533	99		34	566	1	533	0.0	899		CAURIC_RS02845	No Hits Found												CAURIC_RS02845	No Hits Found
		CAURIC_RS02850	2723|vfid|3186|vsiid|3748|ssid|<locus|FTT0794|gene|Unknown|ref|GI:5	0.24	174	118	13	196	369	20	180	4e-008	54.7		CAURIC_RS02850	Cgl2471_2 COG0560 Phosphoserine phosphatase	0.75	230	56		189	418	1	230	e-115	337		CAURIC_RS02850	No Hits Found												CAURIC_RS02850	No Hits Found
		CAURIC_RS02855	7806|vfid|9537|vsiid|11606|ssid|VFDB_pchD|pyochelin biosynthesis	0.3	506	316	38	32	520	50	534	2e-040	153		CAURIC_RS02855	SA2402 COG0365 Acyl-coenzyme A synthetases/AMP-(fatty) acid ligases	0.29	493	319	27	45	525	50	527	5e-049	177		CAURIC_RS02855	No Hits Found												CAURIC_RS02855	gi|15073413|emb|CAC41921.1| Long-chain-fatty-acid-CoA ligase	0.3	527	302	62	41	523	58
		CAURIC_RS02860	No Hits Found												CAURIC_RS02860	No Hits Found												CAURIC_RS02860	No Hits Found												CAURIC_RS02860	No Hits Found
		CAURIC_RS02865	19973|vfid|44534|vsiid|65371|ssid|nicotinate_phosphoribosyltransfer	0.26	397	232	61	8	359	8	388	1e-013	71.6		CAURIC_RS02865	Cgl2467 COG1488 Nicotinic acid phosphoribosyltransferase	0.75	428	106		10	437	13	440	0.0	647		CAURIC_RS02865	No Hits Found												CAURIC_RS02865	No Hits Found
		CAURIC_RS02870	No Hits Found												CAURIC_RS02870	No Hits Found												CAURIC_RS02870	No Hits Found												CAURIC_RS02870	No Hits Found
		CAURIC_RS02875	No Hits Found												CAURIC_RS02875	No Hits Found												CAURIC_RS02875	No Hits Found												CAURIC_RS02875	No Hits Found
		CAURIC_RS02880	No Hits Found												CAURIC_RS02880	No Hits Found												CAURIC_RS02880	No Hits Found												CAURIC_RS02880	No Hits Found
		CAURIC_RS02885	No Hits Found												CAURIC_RS02885	No Hits Found												CAURIC_RS02885	No Hits Found												CAURIC_RS02885	No Hits Found
		CAURIC_RS02890	No Hits Found												CAURIC_RS02890	No Hits Found												CAURIC_RS02890	No Hits Found												CAURIC_RS02890	No Hits Found
		CAURIC_RS02895	20047|vfid|44682|vsiid|65519|ssid|hypothetical_protein_t1810_[Salmo	0.24	296	173	50	1	263	31	309	4e-010	58.9		CAURIC_RS02895	No Hits Found												CAURIC_RS02895	No Hits Found												CAURIC_RS02895	No Hits Found
GI9		CAURIC_RS02900	No Hits Found												CAURIC_RS02900	No Hits Found												CAURIC_RS02900	No Hits Found												CAURIC_RS02900	No Hits Found
GI9		CAURIC_RS02905	No Hits Found												CAURIC_RS02905	Cgl2450 COG0127 Xanthosine triphosphate pyrophosphatase	0.56	214	82	11	1	211	1	206	5e-076	228		CAURIC_RS02905	No Hits Found												CAURIC_RS02905	No Hits Found
GI9		CAURIC_RS02910	17443|vfid|39475|vsiid|60312|ssid|M20/M25/M40_family_peptidase_[Ent	0.33	277	168	17	19	292	18	280	7e-036	136		CAURIC_RS02910	No Hits Found												CAURIC_RS02910	No Hits Found												CAURIC_RS02910	No Hits Found
GI9		CAURIC_RS02915	No Hits Found												CAURIC_RS02915	No Hits Found												CAURIC_RS02915	No Hits Found												CAURIC_RS02915	No Hits Found
GI9		CAURIC_RS02920	No Hits Found												CAURIC_RS02920	No Hits Found												CAURIC_RS02920	No Hits Found												CAURIC_RS02920	No Hits Found
GI9		CAURIC_RS02930	2936|vfid|3612|vsiid|4174|ssid|<locus|HP0136|gene|Unknown|ref|GI:15	0.42	150	86		11	160	3	152	3e-041	135		CAURIC_RS02930	No Hits Found												CAURIC_RS02930	No Hits Found												CAURIC_RS02930	gi|315601866|gb|ADU44401.1| Redoxin domain protein	0.32	106	54	18	14	102	28
GI9		CAURIC_RS02935	No Hits Found												CAURIC_RS02935	No Hits Found												CAURIC_RS02935	No Hits Found												CAURIC_RS02935	No Hits Found
GI9		CAURIC_RS02940	No Hits Found												CAURIC_RS02940	No Hits Found												CAURIC_RS02940	No Hits Found												CAURIC_RS02940	No Hits Found
GI9		CAURIC_RS02945	No Hits Found												CAURIC_RS02945	BMEI0894 COG2141 Coenzyme F420-dependent N5,N10-methylene	0.51	325	151	7	18	337	2	324	e-100	297		CAURIC_RS02945	No Hits Found												CAURIC_RS02945	No Hits Found
GI9		CAURIC_RS02950	No Hits Found												CAURIC_RS02950	No Hits Found												CAURIC_RS02950	No Hits Found												CAURIC_RS02950	No Hits Found
GI9		CAURIC_RS02955	No Hits Found												CAURIC_RS02955	No Hits Found												CAURIC_RS02955	No Hits Found												CAURIC_RS02955	No Hits Found
GI9		CAURIC_RS02960	No Hits Found												CAURIC_RS02960	No Hits Found												CAURIC_RS02960	No Hits Found												CAURIC_RS02960	No Hits Found
GI9		CAURIC_RS02965	No Hits Found												CAURIC_RS02965	No Hits Found												CAURIC_RS02965	No Hits Found												CAURIC_RS02965	No Hits Found
GI9		CAURIC_RS02970	No Hits Found												CAURIC_RS02970	No Hits Found												CAURIC_RS02970	No Hits Found												CAURIC_RS02970	No Hits Found
GI9		CAURIC_RS02975	No Hits Found												CAURIC_RS02975	No Hits Found												CAURIC_RS02975	No Hits Found												CAURIC_RS02975	No Hits Found
GI9		CAURIC_RS02980	No Hits Found												CAURIC_RS02980	No Hits Found												CAURIC_RS02980	No Hits Found												CAURIC_RS02980	No Hits Found
GI9		CAURIC_RS02990	No Hits Found												CAURIC_RS02990	No Hits Found												CAURIC_RS02990	No Hits Found												CAURIC_RS02990	No Hits Found
GI9		CAURIC_RS02995	No Hits Found												CAURIC_RS02995	Cgl0607 COG1562 Phytoene/squalene synthetase	0.39	293	165	11	6	298	12	293	4e-068	215		CAURIC_RS02995	No Hits Found												CAURIC_RS02995	No Hits Found
GI9		CAURIC_RS03000	No Hits Found												CAURIC_RS03000	lin1966 COG2608 Copper chaperone	0.48	66	33	1	1	65	1	66	5e-015	62.8		CAURIC_RS03000	No Hits Found												CAURIC_RS03000	No Hits Found
GI9		CAURIC_RS03005	No Hits Found												CAURIC_RS03005	No Hits Found												CAURIC_RS03005	No Hits Found												CAURIC_RS03005	No Hits Found
		CAURIC_RS03015	No Hits Found												CAURIC_RS03015	No Hits Found												CAURIC_RS03015	No Hits Found												CAURIC_RS03015	No Hits Found
		CAURIC_RS03020	3445|vfid|4496|vsiid|5060|ssid|<locus|BMEII0080|start|80899|end|817	0.28	184	122	10	13	194	28	203	7e-016	75.5		CAURIC_RS03020	No Hits Found												CAURIC_RS03020	No Hits Found												CAURIC_RS03020	gi|209538452|gb|ACI58386.1| short-chain dehydrogenase/reductase SDR	0.35	178	110	4	16	189	9
		CAURIC_RS03025	No Hits Found												CAURIC_RS03025	No Hits Found												CAURIC_RS03025	No Hits Found												CAURIC_RS03025	No Hits Found
		CAURIC_RS03030	7794|vfid|9513|vsiid|11570|ssid|VFDB_algU_RNA_polymerase_sigma_fact	0.31	172	110	7	6	171	5	175	9e-020	82.0		CAURIC_RS03030	No Hits Found												CAURIC_RS03030	No Hits Found												CAURIC_RS03030	gi|27356081|dbj|BAC53062.1| RNA polymerase sigma-E factor	0.28	135	90	7	48	182	32
		CAURIC_RS03035	No Hits Found												CAURIC_RS03035	No Hits Found												CAURIC_RS03035	No Hits Found												CAURIC_RS03035	No Hits Found
		CAURIC_RS03040	No Hits Found												CAURIC_RS03040	No Hits Found												CAURIC_RS03040	No Hits Found												CAURIC_RS03040	No Hits Found
		CAURIC_RS03050	No Hits Found												CAURIC_RS03050	lin2168_2 COG1276 Putative copper export protein	0.22	225	152	22	93	305	9	223	3e-007	53.5		CAURIC_RS03050	No Hits Found												CAURIC_RS03050	No Hits Found
		CAURIC_RS03055	17661|vfid|39911|vsiid|60748|ssid|single_strand_binding_helix_des	0.33	92	55	6	4	95	5	90	2e-009	53.1		CAURIC_RS03055	No Hits Found												CAURIC_RS03055	No Hits Found												CAURIC_RS03055	No Hits Found
		CAURIC_RS03060	19902|vfid|44392|vsiid|65229|ssid|ABC_transporter_ATPase_component_	0.3	290	146	56	20	270	18	570	6e-022	99.4		CAURIC_RS03060	BS_ykoD COG1122 ABC-type cobalt transport system, ATPase component	0.29	201	114	28	17	505	21	219	6e-007	52.4		CAURIC_RS03060	AAC32027 carbomycin resistance protein [Streptomyces	0.32	270	127	54	8	548	8	264	3e-024	104		CAURIC_RS03060	gi|27350284|dbj|BAC47295.1| transporter of Nod factors	0.29	170	106	14	8	474	10
		CAURIC_RS03065	No Hits Found												CAURIC_RS03065	No Hits Found												CAURIC_RS03065	No Hits Found												CAURIC_RS03065	No Hits Found
		CAURIC_RS03070	No Hits Found												CAURIC_RS03070	No Hits Found												CAURIC_RS03070	No Hits Found												CAURIC_RS03070	No Hits Found
		CAURIC_RS03075	No Hits Found												CAURIC_RS03075	No Hits Found												CAURIC_RS03075	No Hits Found												CAURIC_RS03075	No Hits Found
		CAURIC_RS03080	No Hits Found												CAURIC_RS03080	No Hits Found												CAURIC_RS03080	No Hits Found												CAURIC_RS03080	No Hits Found
		CAURIC_RS03085	20486|vfid|45560|vsiid|66397|ssid|aminopeptidase_N_[Salmonella_typh	0.22	525	333	75	46	543	25	501	1e-021	100		CAURIC_RS03085	Cgl2372 COG0308 Aminopeptidase N	0.54	889	373	35	1	886	1	857	0.0	939		CAURIC_RS03085	No Hits Found												CAURIC_RS03085	No Hits Found
		CAURIC_RS03090	No Hits Found												CAURIC_RS03090	No Hits Found												CAURIC_RS03090	No Hits Found												CAURIC_RS03090	No Hits Found
		CAURIC_RS03095	No Hits Found												CAURIC_RS03095	Cgl2369 COG0698 Ribose 5-phosphate isomerase RpiB	0.8	157	31		1	157	1	157	1e-091	263		CAURIC_RS03095	No Hits Found												CAURIC_RS03095	No Hits Found
GI10		CAURIC_RS03100	16608|vfid|37806|vsiid|58643|ssid|KpLE2_phage-	0.44	321	169	10	31	346	58	373	1e-078	246		CAURIC_RS03100	No Hits Found												CAURIC_RS03100	No Hits Found												CAURIC_RS03100	No Hits Found
GI10		CAURIC_RS03105	No Hits Found												CAURIC_RS03105	No Hits Found												CAURIC_RS03105	No Hits Found												CAURIC_RS03105	No Hits Found
GI10		CAURIC_RS03120	18497|vfid|41583|vsiid|62420|ssid|trigger_factor_[Streptococcus_aga	0.3	435	285	19	1	424	1	427	3e-045	164		CAURIC_RS03120	No Hits Found												CAURIC_RS03120	No Hits Found												CAURIC_RS03120	gi|15074479|emb|CAC46125.1| Probable trigger factor [Sinorhizobium	0.24	374	263	18	12	373	12
GI10		CAURIC_RS03125	8175|vfid|10263|vsiid|12693|ssid|VFDB_clpP|ATP-dependent Clp	0.54	173	78		22	194	20	192	9e-070	210		CAURIC_RS03125	No Hits Found												CAURIC_RS03125	No Hits Found												CAURIC_RS03125	No Hits Found
GI10		CAURIC_RS03130	8175|vfid|10263|vsiid|12693|ssid|VFDB_clpP|ATP-dependent Clp	0.49	189	95	1	9	197	3	190	1e-065	200		CAURIC_RS03130	No Hits Found												CAURIC_RS03130	No Hits Found												CAURIC_RS03130	No Hits Found
GI10		CAURIC_RS03135	No Hits Found												CAURIC_RS03135	No Hits Found												CAURIC_RS03135	No Hits Found												CAURIC_RS03135	No Hits Found
GI10		CAURIC_RS03140	No Hits Found												CAURIC_RS03140	No Hits Found												CAURIC_RS03140	No Hits Found												CAURIC_RS03140	gi|15074188|emb|CAC45835.1| Probable ATP-dependent CLP protease	0.63	423	145	9	3	424	11
GI10		CAURIC_RS03145	No Hits Found												CAURIC_RS03145	No Hits Found												CAURIC_RS03145	No Hits Found												CAURIC_RS03145	No Hits Found
GI10		CAURIC_RS03150	No Hits Found												CAURIC_RS03150	Cgl2329 COG0039 Malate/lactate dehydrogenases	0.62	316	117	3	25	339	12	325	e-126	365		CAURIC_RS03150	No Hits Found												CAURIC_RS03150	gi|154155853|gb|ABS63070.1| malate dehydrogenase, NAD-dependent	0.27	256	170	16	93	340	67
GI10		CAURIC_RS03155	16608|vfid|37806|vsiid|58643|ssid|KpLE2_phage-	0.39	143	67	20	2	138	247	375	9e-022	89.0		CAURIC_RS03155	No Hits Found												CAURIC_RS03155	No Hits Found												CAURIC_RS03155	No Hits Found
GI10		CAURIC_RS03160	16774|vfid|38138|vsiid|58975|ssid|IS30_transposase_encoded_within_p	0.43	82	46		142	223	73	154	3e-009	55.8		CAURIC_RS03160	No Hits Found												CAURIC_RS03160	No Hits Found												CAURIC_RS03160	No Hits Found
GI10		CAURIC_RS03165	20944|vfid|46476|vsiid|67313|ssid|esterase_[Xylella_fastidiosa_9a5c	0.29	215	127	25	148	352	124	323	8e-014	71.6		CAURIC_RS03165	SSO2521 COG0657 Esterase/lipase	0.38	285	163	12	103	381	31	309	1e-061	200		CAURIC_RS03165	No Hits Found												CAURIC_RS03165	No Hits Found
		CAURIC_RS03170	No Hits Found												CAURIC_RS03170	No Hits Found												CAURIC_RS03170	X75439.1.gene2.p01 mupirocin resistant isoleucyl tRNA synthetase	0.21	879	564	124	37	843	25	851	7e-041	161		CAURIC_RS03170	No Hits Found
		CAURIC_RS03175	No Hits Found												CAURIC_RS03175	Cgl2324 COG0285 Folylpolyglutamate synthase	0.64	532	147	42	1	531	17	507	0.0	640		CAURIC_RS03175	CP002695.1.gene1737.p01 cyanophycin synthetase. Encoded by gene	0.24	372	204	76	111	459	470	788	8e-007	50.1		CAURIC_RS03175	No Hits Found
		CAURIC_RS03180	No Hits Found												CAURIC_RS03180	No Hits Found												CAURIC_RS03180	No Hits Found												CAURIC_RS03180	No Hits Found
	ndk	CAURIC_RS03185	No Hits Found												CAURIC_RS03185	Cgl2319 COG0105 Nucleoside diphosphate kinase	0.93	136	9		1	136	1	136	4e-091	259		CAURIC_RS03185	No Hits Found												CAURIC_RS03185	No Hits Found
		CAURIC_RS03190	No Hits Found												CAURIC_RS03190	No Hits Found												CAURIC_RS03190	No Hits Found												CAURIC_RS03190	No Hits Found
		CAURIC_RS03195	No Hits Found												CAURIC_RS03195	No Hits Found												CAURIC_RS03195	No Hits Found												CAURIC_RS03195	No Hits Found
		CAURIC_RS03200	No Hits Found												CAURIC_RS03200	No Hits Found												CAURIC_RS03200	No Hits Found												CAURIC_RS03200	No Hits Found
		CAURIC_RS03205	No Hits Found												CAURIC_RS03205	No Hits Found												CAURIC_RS03205	No Hits Found												CAURIC_RS03205	No Hits Found
		CAURIC_RS03210	No Hits Found												CAURIC_RS03210	No Hits Found												CAURIC_RS03210	No Hits Found												CAURIC_RS03210	No Hits Found
		CAURIC_RS03215	19453|vfid|43495|vsiid|64332|ssid|gamma-	0.35	237	151	3	63	296	17	253	1e-036	135		CAURIC_RS03215	Cgl2305 COG0263 Glutamate 5-kinase	0.68	387	115	5	47	428	23	409	e-178	503		CAURIC_RS03215	No Hits Found												CAURIC_RS03215	No Hits Found
		CAURIC_RS03220	12058|vfid|18763|vsiid|35140|ssid|sp|Q8P8K3|PROA_XANCP_Gamma-	0.4	408	239	3	22	429	9	413	4e-092	283		CAURIC_RS03220	Cgl2303 COG0014 Gamma-glutamyl phosphate reductase	0.66	421	137	2	12	430	12	432	0.0	569		CAURIC_RS03220	No Hits Found												CAURIC_RS03220	gi|254996551|dbj|BAH87152.1| putative alcohol-acetaldehyde	0.24	185	131	9	123	304	110
		CAURIC_RS03225	No Hits Found												CAURIC_RS03225	No Hits Found												CAURIC_RS03225	No Hits Found												CAURIC_RS03225	No Hits Found
		CAURIC_RS03230	No Hits Found												CAURIC_RS03230	Cgl2301 COG1057 Nicotinic acid mononucleotide adenylyltransferase	0.74	198	44	6	27	224	10	201	e-105	303		CAURIC_RS03230	No Hits Found												CAURIC_RS03230	No Hits Found
		CAURIC_RS03235	No Hits Found												CAURIC_RS03235	No Hits Found												CAURIC_RS03235	No Hits Found												CAURIC_RS03235	No Hits Found
		CAURIC_RS03240	No Hits Found												CAURIC_RS03240	Cgl2299 COG0406 Fructose-2,6-bisphosphatase	0.53	232	102	6	9	236	3	232	8e-079	238		CAURIC_RS03240	No Hits Found												CAURIC_RS03240	No Hits Found
		CAURIC_RS03245	18889|vfid|42367|vsiid|63204|ssid|DegV_family_protein_[Streptococcu	0.24	249	156	33	1	221	1	244	4e-010	59.7		CAURIC_RS03245	No Hits Found												CAURIC_RS03245	No Hits Found												CAURIC_RS03245	No Hits Found
		CAURIC_RS03250	No Hits Found												CAURIC_RS03250	No Hits Found												CAURIC_RS03250	No Hits Found												CAURIC_RS03250	No Hits Found
		CAURIC_RS03255	No Hits Found												CAURIC_RS03255	No Hits Found												CAURIC_RS03255	No Hits Found												CAURIC_RS03255	No Hits Found
		CAURIC_RS03260	No Hits Found												CAURIC_RS03260	No Hits Found												CAURIC_RS03260	No Hits Found												CAURIC_RS03260	No Hits Found
		CAURIC_RS03265	No Hits Found												CAURIC_RS03265	No Hits Found												CAURIC_RS03265	No Hits Found												CAURIC_RS03265	No Hits Found
		CAURIC_RS03270	No Hits Found												CAURIC_RS03270	No Hits Found												CAURIC_RS03270	No Hits Found												CAURIC_RS03270	No Hits Found
		CAURIC_RS03275	25262|vfid|60396|vsiid|81263|ssid|mosaic_tetracycline_resistance_pr	0.26	445	229	97	18	391	2	420	8e-025	108		CAURIC_RS03275	CAC0110 COG2895 GTPases - Sulfate adenylate transferase subunit 1	0.23	248	148	42	21	238	8	243	2e-009	60.5		CAURIC_RS03275	ABN79417 mosaic tetracycline resistance protein [uncultured	0.26	445	229	97	18	391	2	420	3e-025	108		CAURIC_RS03275	gi|86283598|gb|ABC92661.1| GTP-binding elongation factor protein	0.32	261	146	31	19	260	3
		CAURIC_RS03280	No Hits Found												CAURIC_RS03280	No Hits Found												CAURIC_RS03280	No Hits Found												CAURIC_RS03280	No Hits Found
		CAURIC_RS03285	No Hits Found												CAURIC_RS03285	No Hits Found												CAURIC_RS03285	No Hits Found												CAURIC_RS03285	No Hits Found
		CAURIC_RS03290	No Hits Found												CAURIC_RS03290	No Hits Found												CAURIC_RS03290	No Hits Found												CAURIC_RS03290	No Hits Found
		CAURIC_RS03295	No Hits Found												CAURIC_RS03295	No Hits Found												CAURIC_RS03295	No Hits Found												CAURIC_RS03295	No Hits Found
		CAURIC_RS03300	No Hits Found												CAURIC_RS03300	No Hits Found												CAURIC_RS03300	No Hits Found												CAURIC_RS03300	gi|15075136|emb|CAC46693.1| Probable acetolactate synthase isozyme	0.23	541	334	78	39	559	48
		CAURIC_RS03305	No Hits Found												CAURIC_RS03305	No Hits Found												CAURIC_RS03305	No Hits Found												CAURIC_RS03305	No Hits Found
		CAURIC_RS03310	14026|vfid|22499|vsiid|42752|ssid|VFDB_orf45|putative lysil-tRNA	0.35	491	269	48	687	1172	48	495	7e-090	298		CAURIC_RS03310	No Hits Found												CAURIC_RS03310	NC_007622.3793454.p01 hypothetical protein. Encoded by gene mprF.	0.23	324	231	18	276	594	515	825	5e-016	81.6		CAURIC_RS03310	No Hits Found
		CAURIC_RS03315	No Hits Found												CAURIC_RS03315	No Hits Found												CAURIC_RS03315	No Hits Found												CAURIC_RS03315	No Hits Found
		CAURIC_RS03320	16244|vfid|37078|vsiid|57915|ssid|putative_3-hydroxyacyl-	0.34	284	183	4	4	285	3	284	2e-050	167		CAURIC_RS03320	Rv0468 COG1250 3-hydroxyacyl-CoA dehydrogenase	0.57	282	120		2	283	5	286	e-120	346		CAURIC_RS03320	No Hits Found												CAURIC_RS03320	No Hits Found
		CAURIC_RS03325	No Hits Found												CAURIC_RS03325	No Hits Found												CAURIC_RS03325	No Hits Found												CAURIC_RS03325	No Hits Found
		CAURIC_RS03330	No Hits Found												CAURIC_RS03330	Cgl2387 COG0160 4-aminobutyrate aminotransferase and related	0.59	440	169	10	1	438	7	438	0.0	541		CAURIC_RS03330	No Hits Found												CAURIC_RS03330	No Hits Found
		CAURIC_RS03335	20558|vfid|45704|vsiid|66541|ssid|lipid_transporter_ATP-	0.29	631	352	95	9	606	10	578	3e-076	254		CAURIC_RS03335	UU539 COG1122 ABC-type cobalt transport system, ATPase component	0.33	240	131	29	368	593	23	247	6e-034	131		CAURIC_RS03335	NC_002758.1121879.p01 ABC transporter. Homology: ABC	0.31	591	349	56	32	608	29	577	7e-082	267		CAURIC_RS03335	gi|27349572|dbj|BAC46586.1| beta-1,2-glucan export ATP-binding	0.34	524	295	47	93	605	85
		CAURIC_RS03340	13964|vfid|22375|vsiid|42566|ssid|VFDB_orf70|hypothetical protein	0.25	389	275	15	15	398	7	385	1e-040	148		CAURIC_RS03340	Rv0075 COG1168 Bifunctional PLP-dependent enzyme with	0.45	383	197	13	15	394	11	383	2e-099	301		CAURIC_RS03340	HE999704.1.gene2674.p01 Cystathionine beta-lyase PatB. Encoded by	0.28	365	245	15	32	392	29	382	1e-052	178		CAURIC_RS03340	No Hits Found
		CAURIC_RS03345	No Hits Found												CAURIC_RS03345	Cgl2249 COG2272 Carboxylesterase type B	0.3	425	210	87	75	499	56	393	5e-049	173		CAURIC_RS03345	No Hits Found												CAURIC_RS03345	No Hits Found
		CAURIC_RS03350	No Hits Found												CAURIC_RS03350	Cgl2248 COG0339 Zn-dependent oligopeptidases	0.52	694	308	19	1	693	3	678	0.0	658		CAURIC_RS03350	No Hits Found												CAURIC_RS03350	No Hits Found
		CAURIC_RS03355	No Hits Found												CAURIC_RS03355	No Hits Found												CAURIC_RS03355	No Hits Found												CAURIC_RS03355	No Hits Found
		CAURIC_RS03360	7466|vfid|8818|vsiid|10736|ssid|4-alpha-	0.25	132	93	5	348	478	414	541	2e-010	64.3		CAURIC_RS03360	Cgl2245 COG1640 4-alpha-glucanotransferase	0.48	749	318	69	7	735	5	704	0.0	669		CAURIC_RS03360	No Hits Found												CAURIC_RS03360	No Hits Found
		CAURIC_RS03365	7571|vfid|9028|vsiid|10946|ssid|2,	0.22	497	283	104	44	512	49	469	2e-015	79.0		CAURIC_RS03365	Cgl2244 COG1022 Long-chain acyl-CoA synthetases (AMP-forming)	0.56	612	259	8	1	608	7	614	0.0	690		CAURIC_RS03365	No Hits Found												CAURIC_RS03365	gi|15073413|emb|CAC41921.1| Long-chain-fatty-acid-CoA ligase	0.26	538	290	105	66	551	81
		CAURIC_RS03370	No Hits Found												CAURIC_RS03370	No Hits Found												CAURIC_RS03370	No Hits Found												CAURIC_RS03370	No Hits Found
		CAURIC_RS03375	8679|vfid|11231|vsiid|14124|ssid|VFDB_chuW|coproporphyrinogen III	0.24	430	249	76	3	414	57	428	2e-024	104		CAURIC_RS03375	Cgl2240 COG0635 Coproporphyrinogen III oxidase and related Fe-S	0.6	343	110	25	78	419	13	331	e-139	401		CAURIC_RS03375	No Hits Found												CAURIC_RS03375	gi|27355368|dbj|BAC52351.1| anaerbic coproporphyrinogen III oxidase	0.26	427	248	67	6	410	50
		CAURIC_RS03380	18487|vfid|41563|vsiid|62400|ssid|heat-	0.28	330	218	18	7	330	4	321	1e-027	110		CAURIC_RS03380	No Hits Found												CAURIC_RS03380	No Hits Found												CAURIC_RS03380	No Hits Found
		CAURIC_RS03385	18780|vfid|42149|vsiid|62986|ssid|chaperone_protein_DnaJ_[Streptoco	0.36	383	224	20	4	380	5	373	6e-063	206		CAURIC_RS03385	No Hits Found												CAURIC_RS03385	No Hits Found												CAURIC_RS03385	No Hits Found
		CAURIC_RS03390	No Hits Found												CAURIC_RS03390	No Hits Found												CAURIC_RS03390	No Hits Found												CAURIC_RS03390	No Hits Found
		CAURIC_RS03395	20419|vfid|45426|vsiid|66263|ssid|PhoB-dependent,	0.45	205	110	2	131	333	79	283	2e-059	193		CAURIC_RS03395	No Hits Found												CAURIC_RS03395	No Hits Found												CAURIC_RS03395	No Hits Found
		CAURIC_RS03400	No Hits Found												CAURIC_RS03400	No Hits Found												CAURIC_RS03400	No Hits Found												CAURIC_RS03400	gi|15073336|emb|CAC41844.1| Conserved hypothetical protein	0.37	116	65	7	34	149	47
		CAURIC_RS03405	2790|vfid|3320|vsiid|3882|ssid|<locus|HP1490|gene|Unknown|ref|GI:15	0.27	379	246	28	13	370	22	393	1e-037	142		CAURIC_RS03405	SMc00697 COG4536 Putative Mg2+ and Co2+ transporter CorB	0.32	329	217	6	10	334	17	343	4e-039	147		CAURIC_RS03405	No Hits Found												CAURIC_RS03405	No Hits Found
		CAURIC_RS03410	No Hits Found												CAURIC_RS03410	No Hits Found												CAURIC_RS03410	No Hits Found												CAURIC_RS03410	No Hits Found
		CAURIC_RS03415	No Hits Found												CAURIC_RS03415	No Hits Found												CAURIC_RS03415	No Hits Found												CAURIC_RS03415	No Hits Found
		CAURIC_RS03420	No Hits Found												CAURIC_RS03420	No Hits Found												CAURIC_RS03420	No Hits Found												CAURIC_RS03420	No Hits Found
		CAURIC_RS03425	No Hits Found												CAURIC_RS03425	No Hits Found												CAURIC_RS03425	No Hits Found												CAURIC_RS03425	No Hits Found
		CAURIC_RS03430	No Hits Found												CAURIC_RS03430	No Hits Found												CAURIC_RS03430	No Hits Found												CAURIC_RS03430	No Hits Found
		CAURIC_RS03435	7990|vfid|9897|vsiid|12141|ssid|undecaprenyl_diphosphate_synthase_[	0.4	235	135	4	26	256	26	260	3e-059	188		CAURIC_RS03435	Cgl2231 COG0020 Undecaprenyl pyrophosphate synthase	0.76	234	56		21	254	9	242	e-131	371		CAURIC_RS03435	No Hits Found												CAURIC_RS03435	No Hits Found
		CAURIC_RS03440	No Hits Found												CAURIC_RS03440	No Hits Found												CAURIC_RS03440	No Hits Found												CAURIC_RS03440	No Hits Found
		CAURIC_RS03445	7363|vfid|8612|vsiid|10530|ssid|ferric_uptake_regulator_[Shigella_f	0.33	131	85	2	14	143	10	139	3e-018	75.5		CAURIC_RS03445	Cgl2228 COG0735 Fe2+/Zn2+ uptake regulation proteins	0.64	131	47		13	143	12	142	2e-059	181		CAURIC_RS03445	No Hits Found												CAURIC_RS03445	gi|27349046|dbj|BAC46062.1| ferric uptake regulator [Bradyrhizobium	0.27	133	96	1	2	134	9
		CAURIC_RS03450	No Hits Found												CAURIC_RS03450	No Hits Found												CAURIC_RS03450	No Hits Found												CAURIC_RS03450	No Hits Found
		CAURIC_RS03455	No Hits Found												CAURIC_RS03455	No Hits Found												CAURIC_RS03455	No Hits Found												CAURIC_RS03455	No Hits Found
		CAURIC_RS03460	No Hits Found												CAURIC_RS03460	No Hits Found												CAURIC_RS03460	No Hits Found												CAURIC_RS03460	No Hits Found
		CAURIC_RS03465	No Hits Found												CAURIC_RS03465	No Hits Found												CAURIC_RS03465	No Hits Found												CAURIC_RS03465	No Hits Found
		CAURIC_RS03470	15223|vfid|24421|vsiid|45241|ssid|sp|P63933|DGTL1_BRUME_Deoxyguanos	0.4	225	107	28	26	239	28	235	6e-037	139		CAURIC_RS03470	Cgl2221 COG0232 dGTP triphosphohydrolase	0.61	417	160		8	424	4	420	e-167	476		CAURIC_RS03470	No Hits Found												CAURIC_RS03470	No Hits Found
		CAURIC_RS03475	No Hits Found												CAURIC_RS03475	Cgl2217 COG4290 Guanyl-specific ribonuclease Sa	0.57	97	41		51	147	58	154	2e-037	125		CAURIC_RS03475	No Hits Found												CAURIC_RS03475	No Hits Found
GI11		CAURIC_RS03480	No Hits Found												CAURIC_RS03480	Rv3409c COG2303 Choline dehydrogenase and related flavoproteins	0.63	575	195	14	4	570	5	573	0.0	707		CAURIC_RS03480	No Hits Found												CAURIC_RS03480	No Hits Found
GI11		CAURIC_RS03485	No Hits Found												CAURIC_RS03485	No Hits Found												CAURIC_RS03485	No Hits Found												CAURIC_RS03485	No Hits Found
GI11		CAURIC_RS03490	No Hits Found												CAURIC_RS03490	No Hits Found												CAURIC_RS03490	No Hits Found												CAURIC_RS03490	No Hits Found
GI11		CAURIC_RS03495	20928|vfid|46444|vsiid|67281|ssid|NADP-	0.31	365	211	38	10	360	1	341	9e-023	97.4		CAURIC_RS03495	Cgl0319 COG1062 Zn-dependent alcohol dehydrogenases, class III	0.72	368	95	5	7	370	2	368	0.0	533		CAURIC_RS03495	No Hits Found												CAURIC_RS03495	gi|254996534|dbj|BAH87135.1| putative alcohol dehydrogenase class	0.3	377	243	18	6	370	2
GI11		CAURIC_RS03500	20167|vfid|44922|vsiid|65759|ssid|hypothetical_protein_t1937_[Salmo	0.29	164	102	14	60	210	42	204	9e-019	80.9		CAURIC_RS03500	No Hits Found												CAURIC_RS03500	NC_010079.5775045.p01 blaZ beta-lactmase. rhodanese domain	0.29	151	86	20	74	206	29	177	2e-007	48.9		CAURIC_RS03500	No Hits Found
GI11	ctpV	CAURIC_RS03505	27013|vfid|63964|vsiid|84832|ssid|proton_motive_ATPase_H1A_[Leishma	0.24	486	284	83	280	689	181	659	9e-020	94.4		CAURIC_RS03505	Cgl0382 COG2217 Cation transport ATPase	0.55	755	282	52	11	736	17	748	0.0	739		CAURIC_RS03505	No Hits Found												CAURIC_RS03505	gi|14523653|gb|AAK65206.1| ActP Copper translocating P-type ATPase	0.4	76	38	7	12	79	85
GI11		CAURIC_RS03510	No Hits Found												CAURIC_RS03510	No Hits Found												CAURIC_RS03510	No Hits Found												CAURIC_RS03510	No Hits Found
GI11		CAURIC_RS03515	19533|vfid|43655|vsiid|64492|ssid|ISSod4,	0.37	370	215	16	33	401	17	371	4e-090	278		CAURIC_RS03515	No Hits Found												CAURIC_RS03515	No Hits Found												CAURIC_RS03515	No Hits Found
GI11		CAURIC_RS03520	No Hits Found												CAURIC_RS03520	No Hits Found												CAURIC_RS03520	No Hits Found												CAURIC_RS03520	No Hits Found
GI11		CAURIC_RS03525	13491|vfid|21425|vsiid|41142|ssid|VFDB_SF3705|IS629 ORF2 [Shigella	0.53	128	58	2	1	128	46	171	5e-043	140		CAURIC_RS03525	No Hits Found												CAURIC_RS03525	No Hits Found												CAURIC_RS03525	No Hits Found
GI11		CAURIC_RS03530	18121|vfid|40831|vsiid|61668|ssid|transposase_IS6110_[Mycobacterium	0.46	45	24		1	45	80	124	2e-008	47.4		CAURIC_RS03530	No Hits Found												CAURIC_RS03530	No Hits Found												CAURIC_RS03530	No Hits Found
GI11		CAURIC_RS03545	No Hits Found												CAURIC_RS03545	Rv1239c COG0598 Mg2+ and Co2+ transporters	0.43	369	185	22	57	419	14	366	e-102	309		CAURIC_RS03545	No Hits Found												CAURIC_RS03545	No Hits Found
GI11		CAURIC_RS03550	No Hits Found												CAURIC_RS03550	No Hits Found												CAURIC_RS03550	No Hits Found												CAURIC_RS03550	No Hits Found
GI11		CAURIC_RS03555	16568|vfid|37726|vsiid|58563|ssid|acyl_carrier_protein_[Escherichia	0.37	72	45		48	119	7	78	2e-008	47.8		CAURIC_RS03555	No Hits Found												CAURIC_RS03555	No Hits Found												CAURIC_RS03555	No Hits Found
		CAURIC_RS03560	No Hits Found												CAURIC_RS03560	No Hits Found												CAURIC_RS03560	No Hits Found												CAURIC_RS03560	No Hits Found
		CAURIC_RS03565	18877|vfid|42343|vsiid|63180|ssid|hypothetical_protein_gbs0194_[Str	0.3	132	80	12	155	286	68	187	5e-008	55.1		CAURIC_RS03565	Cgl2195 COG2609 Pyruvate dehydrogenase complex, dehydrogenase (E1)	0.78	913	187	10	6	917	10	913	0.0	1503		CAURIC_RS03565	No Hits Found												CAURIC_RS03565	gi|154156505|gb|ABS63722.1| transketolase [Parvibaculum	0.27	197	127	15	123	312	48
		CAURIC_RS03570	No Hits Found												CAURIC_RS03570	No Hits Found												CAURIC_RS03570	No Hits Found												CAURIC_RS03570	No Hits Found
		CAURIC_RS03580	No Hits Found												CAURIC_RS03580	No Hits Found												CAURIC_RS03580	No Hits Found												CAURIC_RS03580	No Hits Found
		CAURIC_RS03585	No Hits Found												CAURIC_RS03585	No Hits Found												CAURIC_RS03585	No Hits Found												CAURIC_RS03585	No Hits Found
		CAURIC_RS03590	No Hits Found												CAURIC_RS03590	No Hits Found												CAURIC_RS03590	No Hits Found												CAURIC_RS03590	No Hits Found
		CAURIC_RS03595	No Hits Found												CAURIC_RS03595	No Hits Found												CAURIC_RS03595	No Hits Found												CAURIC_RS03595	No Hits Found
		CAURIC_RS03600	No Hits Found												CAURIC_RS03600	No Hits Found												CAURIC_RS03600	No Hits Found												CAURIC_RS03600	No Hits Found
		CAURIC_RS03605	No Hits Found												CAURIC_RS03605	Cgl2186_2 COG0406 Fructose-2,6-bisphosphatase	0.54	204	89	3	181	384	1	201	4e-060	193		CAURIC_RS03605	No Hits Found												CAURIC_RS03605	No Hits Found
		CAURIC_RS03615	No Hits Found												CAURIC_RS03615	No Hits Found												CAURIC_RS03615	No Hits Found												CAURIC_RS03615	No Hits Found
		CAURIC_RS03620	No Hits Found												CAURIC_RS03620	No Hits Found												CAURIC_RS03620	No Hits Found												CAURIC_RS03620	No Hits Found
		CAURIC_RS03625	15605|vfid|35800|vsiid|56637|ssid|ketopantoate_hydroxymethyltransfe	0.38	225	136	3	13	236	8	230	4e-044	152		CAURIC_RS03625	Rv2225 COG0413 Ketopantoate hydroxymethyltransferase	0.57	266	113	1	13	278	17	281	e-100	293		CAURIC_RS03625	No Hits Found												CAURIC_RS03625	No Hits Found
		CAURIC_RS03630	2945|vfid|3630|vsiid|4192|ssid|<locus|HP0512|gene|Unknown|ref|GI:15	0.32	421	246	39	13	401	20	433	4e-064	213		CAURIC_RS03630	Cgl2180 COG0174 Glutamine synthetase	0.7	446	129	1	1	445	1	446	0.0	676		CAURIC_RS03630	No Hits Found												CAURIC_RS03630	No Hits Found
		CAURIC_RS03635	No Hits Found												CAURIC_RS03635	No Hits Found												CAURIC_RS03635	No Hits Found												CAURIC_RS03635	No Hits Found
GI12		CAURIC_RS03640	No Hits Found												CAURIC_RS03640	No Hits Found												CAURIC_RS03640	No Hits Found												CAURIC_RS03640	No Hits Found
GI12		CAURIC_RS03645	No Hits Found												CAURIC_RS03645	No Hits Found												CAURIC_RS03645	No Hits Found												CAURIC_RS03645	No Hits Found
GI12		CAURIC_RS03650	No Hits Found												CAURIC_RS03650	No Hits Found												CAURIC_RS03650	No Hits Found												CAURIC_RS03650	No Hits Found
GI12		CAURIC_RS03655	169|vfid|170|vsiid|169|ssid|putative_aspartate_amino_transferase_[K	0.26	385	256	26	1	385	29	387	9e-032	124		CAURIC_RS03655	Rv0858c COG0436 Aspartate/tyrosine/aromatic aminotransferase	0.5	393	170	26	1	388	17	388	e-117	347		CAURIC_RS03655	HE999704.1.gene2674.p01 Cystathionine beta-lyase PatB. Encoded by	0.21	362	238	46	43	392	59	386	4e-010	58.9		CAURIC_RS03655	No Hits Found
GI12		CAURIC_RS03660	No Hits Found												CAURIC_RS03660	Cgl0072 COG0502 Biotin synthase and related enzymes	0.73	328	86		7	334	7	334	0.0	504		CAURIC_RS03660	No Hits Found												CAURIC_RS03660	No Hits Found
GI12		CAURIC_RS03665	No Hits Found												CAURIC_RS03665	No Hits Found												CAURIC_RS03665	No Hits Found												CAURIC_RS03665	No Hits Found
GI12		CAURIC_RS03670	No Hits Found												CAURIC_RS03670	No Hits Found												CAURIC_RS03670	No Hits Found												CAURIC_RS03670	No Hits Found
GI12		CAURIC_RS03675	No Hits Found												CAURIC_RS03675	Cgl2171 COG0498 Threonine synthase	0.77	484	103	6	1	484	1	478	0.0	772		CAURIC_RS03675	No Hits Found												CAURIC_RS03675	No Hits Found
GI12		CAURIC_RS03680	No Hits Found												CAURIC_RS03680	No Hits Found												CAURIC_RS03680	No Hits Found												CAURIC_RS03680	No Hits Found
GI12		CAURIC_RS03685	19079|vfid|42747|vsiid|63584|ssid|integral_membrane_efflux_protein_	0.28	448	287	35	18	460	8	425	3e-035	137		CAURIC_RS03685	No Hits Found												CAURIC_RS03685	CP001581.1.gene725.p01 drug resistance transporter, EmrB/QacA	0.27	468	282	56	1	454	1	426	1e-043	159		CAURIC_RS03685	No Hits Found
GI12		CAURIC_RS03690	No Hits Found												CAURIC_RS03690	Cgl0978 COG1914 Mn2+ and Fe2+ transporters of the NRAMP family	0.6	381	147	3	1	378	50	430	e-145	418		CAURIC_RS03690	No Hits Found												CAURIC_RS03690	No Hits Found
GI12		CAURIC_RS03695	No Hits Found												CAURIC_RS03695	Cgl0680 COG4770 Acetyl/propionyl-CoA carboxylase, alpha subunit	0.52	596	269	12	6	598	5	591	0.0	597		CAURIC_RS03695	No Hits Found												CAURIC_RS03695	gi|15076304|emb|CAC47857.1| Pyruvate carboxylase [Sinorhizobium	0.42	447	239	16	7	437	1
GI12		CAURIC_RS03700	No Hits Found												CAURIC_RS03700	Cgl0975 COG1984 Allophanate hydrolase subunit 2	0.4	288	161	10	250	527	3	290	1e-053	183		CAURIC_RS03700	No Hits Found												CAURIC_RS03700	No Hits Found
GI12		CAURIC_RS03705	No Hits Found												CAURIC_RS03705	No Hits Found												CAURIC_RS03705	No Hits Found												CAURIC_RS03705	No Hits Found
GI12		CAURIC_RS03710	18794|vfid|42177|vsiid|63014|ssid|pyridine_nucleotide-	0.32	182	109	14	151	325	118	292	2e-010	62.8		CAURIC_RS03710	YPO0161 COG1251 NAD(P)H-nitrite reductase	0.28	345	210	37	111	444	58	376	5e-030	125		CAURIC_RS03710	No Hits Found												CAURIC_RS03710	No Hits Found
GI12	glnA1	CAURIC_RS03715	13817|vfid|22081|vsiid|42125|ssid|VFDB_glnA1|glutamine synthetase	0.7	475	139		4	478	4	478	0.0	717		CAURIC_RS03715	Cgl2165 COG0174 Glutamine synthetase	0.82	478	82	1	1	478	1	477	0.0	835		CAURIC_RS03715	No Hits Found												CAURIC_RS03715	No Hits Found
GI12		CAURIC_RS03720	No Hits Found												CAURIC_RS03720	No Hits Found												CAURIC_RS03720	No Hits Found												CAURIC_RS03720	No Hits Found
GI12		CAURIC_RS03725	No Hits Found												CAURIC_RS03725	Cgl2293 COG1280 Putative threonine efflux protein	0.43	216	112	11	6	211	6	220	1e-049	161		CAURIC_RS03725	No Hits Found												CAURIC_RS03725	No Hits Found
		CAURIC_RS03730	No Hits Found												CAURIC_RS03730	No Hits Found												CAURIC_RS03730	No Hits Found												CAURIC_RS03730	No Hits Found
		CAURIC_RS03735	No Hits Found												CAURIC_RS03735	Cgl2160 COG0320 Lipoate synthase	0.75	344	86		1	344	1	344	0.0	556		CAURIC_RS03735	No Hits Found												CAURIC_RS03735	No Hits Found
		CAURIC_RS03740	No Hits Found												CAURIC_RS03740	Cgl2159 COG0321 Lipoate-protein ligase B	0.6	232	82	9	7	236	14	238	8e-097	283		CAURIC_RS03740	No Hits Found												CAURIC_RS03740	No Hits Found
		CAURIC_RS03745	No Hits Found												CAURIC_RS03745	ML0861 COG0508 Pyruvate/2-oxoglutarate dehydrogenase complex,	0.51	219	88	19	268	351	5	207	4e-055	198		CAURIC_RS03745	No Hits Found												CAURIC_RS03745	gi|8474223|sp|Q9R9N3.1|ODP2_RHIME RecName:	0.27	311	213	12	438	742	137
		CAURIC_RS03750	No Hits Found												CAURIC_RS03750	No Hits Found												CAURIC_RS03750	No Hits Found												CAURIC_RS03750	No Hits Found
		CAURIC_RS03755	27175|vfid|64285|vsiid|85153|ssid|cytosolic_leucyl_aminopeptidase_[	0.39	329	190	9	274	595	223	549	5e-063	219		CAURIC_RS03755	Cgl2156 COG0260 Leucyl aminopeptidase	0.49	542	202	73	58	596	39	510	e-170	493		CAURIC_RS03755	No Hits Found												CAURIC_RS03755	No Hits Found
		CAURIC_RS03760	No Hits Found												CAURIC_RS03760	No Hits Found												CAURIC_RS03760	No Hits Found												CAURIC_RS03760	No Hits Found
		CAURIC_RS03765	16774|vfid|38138|vsiid|58975|ssid|IS30_transposase_encoded_within_p	0.43	82	46		142	223	73	154	3e-009	55.8		CAURIC_RS03765	No Hits Found												CAURIC_RS03765	No Hits Found												CAURIC_RS03765	No Hits Found
		CAURIC_RS03770	16608|vfid|37806|vsiid|58643|ssid|KpLE2_phage-	0.39	143	67	20	2	138	247	375	9e-022	89.0		CAURIC_RS03770	No Hits Found												CAURIC_RS03770	No Hits Found												CAURIC_RS03770	No Hits Found
		CAURIC_RS03775	No Hits Found												CAURIC_RS03775	Cgl2152 COG2038 NaMN:DMB phosphoribosyltransferase	0.38	333	190	16	7	329	7	333	9e-057	187		CAURIC_RS03775	No Hits Found												CAURIC_RS03775	No Hits Found
		CAURIC_RS03780	No Hits Found												CAURIC_RS03780	No Hits Found												CAURIC_RS03780	No Hits Found												CAURIC_RS03780	No Hits Found
		CAURIC_RS03785	No Hits Found												CAURIC_RS03785	No Hits Found												CAURIC_RS03785	No Hits Found												CAURIC_RS03785	No Hits Found
		CAURIC_RS03790	No Hits Found												CAURIC_RS03790	No Hits Found												CAURIC_RS03790	No Hits Found												CAURIC_RS03790	No Hits Found
		CAURIC_RS03795	No Hits Found												CAURIC_RS03795	No Hits Found												CAURIC_RS03795	No Hits Found												CAURIC_RS03795	No Hits Found
		CAURIC_RS03800	2500|vfid|2738|vsiid|3090|ssid|VFDB_devR_two_component_transcriptio	0.34	220	121	24	1	220	2	197	9e-031	112		CAURIC_RS03800	No Hits Found												CAURIC_RS03800	CP000034.1.gene4477.p01 putative positive transcription regulator.	0.22	216	138	29	1	216	1	187	5e-012	61.2		CAURIC_RS03800	gi|15141237|emb|CAC49750.1| putative two-component response	0.37	221	114	25	1	220	5
		CAURIC_RS03805	No Hits Found												CAURIC_RS03805	Cgl2148 COG0367 Asparagine synthase (glutamine-hydrolyzing)	0.75	645	155	5	1	645	1	640	0.0	1001		CAURIC_RS03805	No Hits Found												CAURIC_RS03805	gi|150030339|gb|ABR62455.1| asparagine synthase	0.32	574	337	51	1	566	1
		CAURIC_RS03810	No Hits Found												CAURIC_RS03810	BH2318 COG3962 Acetolactate synthase	0.23	582	380	68	47	573	63	631	5e-023	103		CAURIC_RS03810	No Hits Found												CAURIC_RS03810	gi|150028724|gb|ABR60841.1| acetolactate synthase, large subunit,	0.27	543	368	27	6	527	11
		CAURIC_RS03815	No Hits Found												CAURIC_RS03815	Cgl2147 COG1622 Heme/copper-type cytochrome/quinol oxidases,	0.62	359	125	9	1	359	1	350	e-161	456		CAURIC_RS03815	No Hits Found												CAURIC_RS03815	No Hits Found
		CAURIC_RS03820	No Hits Found												CAURIC_RS03820	No Hits Found												CAURIC_RS03820	No Hits Found												CAURIC_RS03820	No Hits Found
		CAURIC_RS03825	13816|vfid|22079|vsiid|42122|ssid|VFDB_trpD|anthranilate	0.47	313	161	3	23	334	23	333	2e-075	237		CAURIC_RS03825	ML0883 COG0547 Anthranilate phosphoribosyltransferase	0.45	312	163	6	23	330	16	325	9e-076	239		CAURIC_RS03825	No Hits Found												CAURIC_RS03825	gi|1743888|gb|AAB39009.1| anthranilate phosphoribosyltransferase	0.35	350	205	22	30	378	7
		CAURIC_RS03830	No Hits Found												CAURIC_RS03830	Cgl2144 COG1845 Heme/copper-type cytochrome/quinol oxidase, subunit	0.76	196	45	2	10	203	1	196	e-104	299		CAURIC_RS03830	No Hits Found												CAURIC_RS03830	No Hits Found
		CAURIC_RS03835	No Hits Found												CAURIC_RS03835	Cgl2143 COG2010 Cytochrome c, mono- and diheme variants	0.71	279	79	1	19	297	30	307	e-153	431		CAURIC_RS03835	No Hits Found												CAURIC_RS03835	No Hits Found
		CAURIC_RS03840	No Hits Found												CAURIC_RS03840	Cgl2142_2 COG0723 Rieske Fe-S protein	0.77	204	42	4	202	401	1	204	e-117	338		CAURIC_RS03840	No Hits Found												CAURIC_RS03840	No Hits Found
		CAURIC_RS03845	No Hits Found												CAURIC_RS03845	Cgl2141 COG1290 Cytochrome b subunit of the bc complex	0.73	532	138	3	13	544	7	535	0.0	837		CAURIC_RS03845	No Hits Found												CAURIC_RS03845	No Hits Found
		CAURIC_RS03850	No Hits Found												CAURIC_RS03850	No Hits Found												CAURIC_RS03850	No Hits Found												CAURIC_RS03850	No Hits Found
		CAURIC_RS03855	8170|vfid|10253|vsiid|12678|ssid|VFDB_iap|P60 extracellular	0.42	101	54	4	102	200	370	468	2e-020	88.2		CAURIC_RS03855	No Hits Found												CAURIC_RS03855	No Hits Found												CAURIC_RS03855	No Hits Found
		CAURIC_RS03860	8170|vfid|10253|vsiid|12678|ssid|VFDB_iap|P60 extracellular	0.4	93	53	2	292	382	370	462	4e-018	85.5		CAURIC_RS03860	No Hits Found												CAURIC_RS03860	No Hits Found												CAURIC_RS03860	No Hits Found
		CAURIC_RS03865	7858|vfid|9643|vsiid|11766|ssid|VFDB_bplH|putative glycosyl	0.28	208	127	21	170	368	171	366	3e-013	70.5		CAURIC_RS03865	No Hits Found												CAURIC_RS03865	No Hits Found												CAURIC_RS03865	gi|33572681|emb|CAE42604.1| putative transferase [Bordetella	0.28	284	172	32	101	376	97
		CAURIC_RS03870	No Hits Found												CAURIC_RS03870	No Hits Found												CAURIC_RS03870	No Hits Found												CAURIC_RS03870	No Hits Found
		CAURIC_RS03875	13785|vfid|22017|vsiid|42029|ssid|VFDB_nanK_N-	0.28	232	144	21	14	237	3	221	5e-013	68.2		CAURIC_RS03875	No Hits Found												CAURIC_RS03875	No Hits Found												CAURIC_RS03875	No Hits Found
		CAURIC_RS03880	No Hits Found												CAURIC_RS03880	Cgl2136 COG0204 1-acyl-sn-glycerol-3-phosphate acyltransferase	0.47	246	123	5	1	242	23	267	5e-082	246		CAURIC_RS03880	No Hits Found												CAURIC_RS03880	No Hits Found
		CAURIC_RS03885	No Hits Found												CAURIC_RS03885	No Hits Found												CAURIC_RS03885	No Hits Found												CAURIC_RS03885	No Hits Found
		CAURIC_RS03890	No Hits Found												CAURIC_RS03890	No Hits Found												CAURIC_RS03890	No Hits Found												CAURIC_RS03890	No Hits Found
		CAURIC_RS03895	No Hits Found												CAURIC_RS03895	Cgl2130 COG3200 3-deoxy-D-arabino-heptulosonate 7-phosphate (DAHP)	0.74	462	116		1	462	5	466	0.0	762		CAURIC_RS03895	No Hits Found												CAURIC_RS03895	No Hits Found
		CAURIC_RS03900	14152|vfid|22754|vsiid|43133|ssid|VFDB_ppkA|serine/threonine	0.34	277	161	21	14	290	8	263	5e-042	165		CAURIC_RS03900	No Hits Found												CAURIC_RS03900	No Hits Found												CAURIC_RS03900	No Hits Found
		CAURIC_RS03905	No Hits Found												CAURIC_RS03905	No Hits Found												CAURIC_RS03905	No Hits Found												CAURIC_RS03905	No Hits Found
		CAURIC_RS03910	No Hits Found												CAURIC_RS03910	No Hits Found												CAURIC_RS03910	No Hits Found												CAURIC_RS03910	No Hits Found
		CAURIC_RS03915	No Hits Found												CAURIC_RS03915	VNG1684G COG1233 Phytoene dehydrogenase and related proteins	0.26	526	349	40	44	555	8	507	2e-043	162		CAURIC_RS03915	No Hits Found												CAURIC_RS03915	No Hits Found
		CAURIC_RS03920	17465|vfid|39519|vsiid|60356|ssid|heptaprenyl_diphosphate_synthase,	0.24	313	178	57	66	372	43	304	2e-011	64.3		CAURIC_RS03920	Cgl2124 COG0142 Geranylgeranyl pyrophosphate synthase	0.45	387	182	27	10	393	2	364	e-111	330		CAURIC_RS03920	No Hits Found												CAURIC_RS03920	No Hits Found
		CAURIC_RS03925	No Hits Found												CAURIC_RS03925	Cgl2123 COG0685 5,10-methylenetetrahydrofolate reductase	0.74	294	75		29	322	1	294	e-158	445		CAURIC_RS03925	No Hits Found												CAURIC_RS03925	No Hits Found
		CAURIC_RS03930	No Hits Found												CAURIC_RS03930	No Hits Found												CAURIC_RS03930	No Hits Found												CAURIC_RS03930	No Hits Found
		CAURIC_RS03935	No Hits Found												CAURIC_RS03935	No Hits Found												CAURIC_RS03935	No Hits Found												CAURIC_RS03935	No Hits Found
		CAURIC_RS03940	No Hits Found												CAURIC_RS03940	No Hits Found												CAURIC_RS03940	No Hits Found												CAURIC_RS03940	No Hits Found
		CAURIC_RS03945	No Hits Found												CAURIC_RS03945	No Hits Found												CAURIC_RS03945	No Hits Found												CAURIC_RS03945	No Hits Found
		CAURIC_RS03950	No Hits Found												CAURIC_RS03950	No Hits Found												CAURIC_RS03950	No Hits Found												CAURIC_RS03950	No Hits Found
		CAURIC_RS03955	No Hits Found												CAURIC_RS03955	No Hits Found												CAURIC_RS03955	No Hits Found												CAURIC_RS03955	No Hits Found
		CAURIC_RS03960	24486|vfid|58897|vsiid|79764|ssid|penicillin_binding_protein_2_[Nei	0.3	602	358	62	7	599	21	569	7e-068	231		CAURIC_RS03960	No Hits Found												CAURIC_RS03960	AAP46632 penicillin binding protein 2 [Neisseria meningitidis].	0.3	602	358	62	7	599	21	569	2e-068	231		CAURIC_RS03960	No Hits Found
		CAURIC_RS03965	No Hits Found												CAURIC_RS03965	No Hits Found												CAURIC_RS03965	No Hits Found												CAURIC_RS03965	No Hits Found
		CAURIC_RS03970	7473|vfid|8832|vsiid|10750|ssid|alanine_racemase_[Bacteroides_theta	0.22	401	273	36	109	502	40	411	2e-016	82.4		CAURIC_RS03970	No Hits Found												CAURIC_RS03970	No Hits Found												CAURIC_RS03970	No Hits Found
		CAURIC_RS03975	18819|vfid|42227|vsiid|63064|ssid|hypothetical_protein_gbs0136_[Str	0.23	328	189	61	11	326	15	293	3e-009	57.8		CAURIC_RS03975	No Hits Found												CAURIC_RS03975	No Hits Found												CAURIC_RS03975	No Hits Found
		CAURIC_RS03980	No Hits Found												CAURIC_RS03980	No Hits Found												CAURIC_RS03980	No Hits Found												CAURIC_RS03980	No Hits Found
		CAURIC_RS03985	No Hits Found												CAURIC_RS03985	No Hits Found												CAURIC_RS03985	No Hits Found												CAURIC_RS03985	No Hits Found
		CAURIC_RS03990	No Hits Found												CAURIC_RS03990	No Hits Found												CAURIC_RS03990	No Hits Found												CAURIC_RS03990	No Hits Found
		CAURIC_RS03995	No Hits Found												CAURIC_RS03995	No Hits Found												CAURIC_RS03995	No Hits Found												CAURIC_RS03995	No Hits Found
		CAURIC_RS04000	No Hits Found												CAURIC_RS04000	No Hits Found												CAURIC_RS04000	No Hits Found												CAURIC_RS04000	No Hits Found
		CAURIC_RS04005	No Hits Found												CAURIC_RS04005	No Hits Found												CAURIC_RS04005	No Hits Found												CAURIC_RS04005	No Hits Found
		CAURIC_RS04010	No Hits Found												CAURIC_RS04010	No Hits Found												CAURIC_RS04010	No Hits Found												CAURIC_RS04010	No Hits Found
		CAURIC_RS04015	No Hits Found												CAURIC_RS04015	No Hits Found												CAURIC_RS04015	No Hits Found												CAURIC_RS04015	No Hits Found
		CAURIC_RS04020	No Hits Found												CAURIC_RS04020	No Hits Found												CAURIC_RS04020	No Hits Found												CAURIC_RS04020	No Hits Found
		CAURIC_RS04025	No Hits Found												CAURIC_RS04025	No Hits Found												CAURIC_RS04025	No Hits Found												CAURIC_RS04025	No Hits Found
		CAURIC_RS04030	No Hits Found												CAURIC_RS04030	No Hits Found												CAURIC_RS04030	No Hits Found												CAURIC_RS04030	No Hits Found
		CAURIC_RS04035	No Hits Found												CAURIC_RS04035	No Hits Found												CAURIC_RS04035	X75439.1.gene2.p01 mupirocin resistant isoleucyl tRNA synthetase	0.34	1026	591	79	20	1018	2	975	0.0	633		CAURIC_RS04035	No Hits Found
		CAURIC_RS04040	No Hits Found												CAURIC_RS04040	No Hits Found												CAURIC_RS04040	No Hits Found												CAURIC_RS04040	No Hits Found
		CAURIC_RS04045	20298|vfid|45184|vsiid|66021|ssid|DNA_polymerase_V_subunit_UmuC_[Sa	0.26	340	219	32	15	334	6	333	7e-021	94.4		CAURIC_RS04045	No Hits Found												CAURIC_RS04045	No Hits Found												CAURIC_RS04045	No Hits Found
		CAURIC_RS04050	No Hits Found												CAURIC_RS04050	No Hits Found												CAURIC_RS04050	No Hits Found												CAURIC_RS04050	No Hits Found
		CAURIC_RS04055	No Hits Found												CAURIC_RS04055	No Hits Found												CAURIC_RS04055	No Hits Found												CAURIC_RS04055	No Hits Found
		CAURIC_RS04060	No Hits Found												CAURIC_RS04060	No Hits Found												CAURIC_RS04060	No Hits Found												CAURIC_RS04060	No Hits Found
		CAURIC_RS04065	8171|vfid|10255|vsiid|12681|ssid|VFDB_lspA_lipoprotein_signal_pepti	0.34	155	90	12	13	161	6	154	4e-016	70.9		CAURIC_RS04065	No Hits Found												CAURIC_RS04065	No Hits Found												CAURIC_RS04065	No Hits Found
		CAURIC_RS04070	No Hits Found												CAURIC_RS04070	No Hits Found												CAURIC_RS04070	No Hits Found												CAURIC_RS04070	No Hits Found
		CAURIC_RS04075	No Hits Found												CAURIC_RS04075	No Hits Found												CAURIC_RS04075	No Hits Found												CAURIC_RS04075	No Hits Found
		CAURIC_RS04080	3483|vfid|4562|vsiid|5126|ssid|<gi|75512625|ref|ZP_00735137.1|_COG2	0.39	274	165	2	6	277	15	288	2e-056	183		CAURIC_RS04080	No Hits Found												CAURIC_RS04080	No Hits Found												CAURIC_RS04080	No Hits Found
		CAURIC_RS04085	No Hits Found												CAURIC_RS04085	Rv1769 COG3616 Predicted amino acid aldolase or racemase	0.41	398	206	25	8	392	29	414	2e-084	263		CAURIC_RS04085	No Hits Found												CAURIC_RS04085	No Hits Found
		CAURIC_RS04090	No Hits Found												CAURIC_RS04090	No Hits Found												CAURIC_RS04090	No Hits Found												CAURIC_RS04090	No Hits Found
		CAURIC_RS04095	No Hits Found												CAURIC_RS04095	Cgl2075 COG0296 1,4-alpha-glucan branching enzyme	0.51	565	220	53	21	558	1	539	0.0	544		CAURIC_RS04095	No Hits Found												CAURIC_RS04095	No Hits Found
		CAURIC_RS04100	No Hits Found												CAURIC_RS04100	No Hits Found												CAURIC_RS04100	No Hits Found												CAURIC_RS04100	No Hits Found
		CAURIC_RS04105	No Hits Found												CAURIC_RS04105	No Hits Found												CAURIC_RS04105	No Hits Found												CAURIC_RS04105	No Hits Found
		CAURIC_RS04110	No Hits Found												CAURIC_RS04110	No Hits Found												CAURIC_RS04110	No Hits Found												CAURIC_RS04110	No Hits Found
		CAURIC_RS04115	No Hits Found												CAURIC_RS04115	No Hits Found												CAURIC_RS04115	No Hits Found												CAURIC_RS04115	No Hits Found
		CAURIC_RS04120	18873|vfid|42335|vsiid|63172|ssid|alpha_amylase_family_protein_[Str	0.28	177	109	17	29	205	35	194	2e-011	66.6		CAURIC_RS04120	Cgl2066 COG3280 Maltooligosyl trehalose synthase	0.55	799	323	30	1	769	5	803	0.0	867		CAURIC_RS04120	No Hits Found												CAURIC_RS04120	No Hits Found
		CAURIC_RS04125	No Hits Found												CAURIC_RS04125	No Hits Found												CAURIC_RS04125	No Hits Found												CAURIC_RS04125	No Hits Found
		CAURIC_RS04130	No Hits Found												CAURIC_RS04130	No Hits Found												CAURIC_RS04130	No Hits Found												CAURIC_RS04130	No Hits Found
		CAURIC_RS04135	No Hits Found												CAURIC_RS04135	Cgl2054 COG1523 Type II secretory pathway, pullulanase PulA and	0.72	711	184	15	20	723	11	713	0.0	1073		CAURIC_RS04135	No Hits Found												CAURIC_RS04135	No Hits Found
		CAURIC_RS04140	5688|vfid|12276|vsiid|15457|ssid|sp|P51560|TETR7_VIBAN_Tetracycline	0.32	152	88	15	10	146	2	153	8e-014	66.2		CAURIC_RS04140	No Hits Found												CAURIC_RS04140	No Hits Found												CAURIC_RS04140	No Hits Found
		CAURIC_RS04145	No Hits Found												CAURIC_RS04145	No Hits Found												CAURIC_RS04145	No Hits Found												CAURIC_RS04145	No Hits Found
		CAURIC_RS04150	No Hits Found												CAURIC_RS04150	No Hits Found												CAURIC_RS04150	No Hits Found												CAURIC_RS04150	No Hits Found
		CAURIC_RS04155	No Hits Found												CAURIC_RS04155	No Hits Found												CAURIC_RS04155	No Hits Found												CAURIC_RS04155	No Hits Found
		CAURIC_RS04160	No Hits Found												CAURIC_RS04160	Cgl2049 COG0141 Histidinol dehydrogenase	0.69	434	130	2	6	437	2	435	0.0	599		CAURIC_RS04160	No Hits Found												CAURIC_RS04160	No Hits Found
		CAURIC_RS04165	8283|vfid|10438|vsiid|12935|ssid|VFDB_Cj1437c|putative	0.25	346	237	21	31	368	30	362	2e-025	105		CAURIC_RS04165	Cgl2048 COG0079 Histidinol-phosphate/aromatic aminotransferase and	0.68	365	112	2	1	365	1	363	0.0	509		CAURIC_RS04165	No Hits Found												CAURIC_RS04165	No Hits Found
		CAURIC_RS04170	No Hits Found												CAURIC_RS04170	Cgl2047 COG0131 Imidazoleglycerol-phosphate dehydratase	0.78	197	43		4	200	6	202	e-114	322		CAURIC_RS04170	No Hits Found												CAURIC_RS04170	No Hits Found
		CAURIC_RS04175	3484|vfid|4563|vsiid|5127|ssid|<gi|56910751|dbj|BAD65278.1|_antibio	0.25	412	269	39	24	427	8	388	2e-017	83.6		CAURIC_RS04175	No Hits Found												CAURIC_RS04175	BAA36484 NorA [Staphylococcus aureus].	0.22	219	160	9	33	248	11	223	5e-007	49.7		CAURIC_RS04175	No Hits Found
		CAURIC_RS04180	No Hits Found												CAURIC_RS04180	Cgl2044 COG0118 Glutamine amidotransferase	0.66	211	63	7	19	228	4	208	2e-095	277		CAURIC_RS04180	No Hits Found												CAURIC_RS04180	No Hits Found
		CAURIC_RS04185	No Hits Found												CAURIC_RS04185	Cgl2043 COG0106 Phosphoribosylformimino-5-aminoimidazole	0.67	237	76		9	245	3	239	e-117	335		CAURIC_RS04185	No Hits Found												CAURIC_RS04185	No Hits Found
		CAURIC_RS04190	No Hits Found												CAURIC_RS04190	Cgl2042 COG0483 Archaeal fructose-1,6-bisphosphatase and related	0.42	292	134	35	4	295	1	257	2e-076	235		CAURIC_RS04190	No Hits Found												CAURIC_RS04190	No Hits Found
		CAURIC_RS04195	No Hits Found												CAURIC_RS04195	Cgl2041 COG0107 Imidazoleglycerol-phosphate synthase	0.81	258	43	6	1	252	1	258	e-139	392		CAURIC_RS04195	No Hits Found												CAURIC_RS04195	No Hits Found
		CAURIC_RS04200	No Hits Found												CAURIC_RS04200	Rv1606 COG0139 Phosphoribosyl-AMP cyclohydrolase	0.75	114	28		6	119	2	115	8e-058	174		CAURIC_RS04200	No Hits Found												CAURIC_RS04200	No Hits Found
	mbtI	CAURIC_RS04205	21010|vfid|46607|vsiid|67444|ssid|salicylate_synthase_Irp9_[Yersini	0.35	252	154	8	244	495	185	428	2e-037	142		CAURIC_RS04205	No Hits Found												CAURIC_RS04205	No Hits Found												CAURIC_RS04205	gi|136328|sp|P15395.1|TRPE_RHIME RecName: Full=Anthranilate	0.32	413	243	37	102	510	139
		CAURIC_RS04210	No Hits Found												CAURIC_RS04210	No Hits Found												CAURIC_RS04210	No Hits Found												CAURIC_RS04210	No Hits Found
		CAURIC_RS04215	No Hits Found												CAURIC_RS04215	Rv1611 COG0134 Indole-3-glycerol phosphate synthase	0.67	266	86		2	267	4	269	e-119	340		CAURIC_RS04215	No Hits Found												CAURIC_RS04215	gi|27353074|dbj|BAC50075.1| indole-3-glycerol-phosphate synthase	0.39	248	146	4	1	244	1
		CAURIC_RS04220	No Hits Found												CAURIC_RS04220	MT1647 COG0133 Tryptophan synthase beta chain	0.67	417	131	6	4	414	6	422	0.0	562		CAURIC_RS04220	No Hits Found												CAURIC_RS04220	No Hits Found
		CAURIC_RS04225	7477|vfid|8840|vsiid|10758|ssid|tryptophan_synthase_alpha_chain_[Ba	0.31	246	160	9	15	255	2	243	3e-037	132		CAURIC_RS04225	Rv1613 COG0159 Tryptophan synthase alpha chain	0.55	243	107	1	12	253	7	249	3e-085	256		CAURIC_RS04225	No Hits Found												CAURIC_RS04225	No Hits Found
		CAURIC_RS04230	No Hits Found												CAURIC_RS04230	No Hits Found												CAURIC_RS04230	No Hits Found												CAURIC_RS04230	No Hits Found
GI13		CAURIC_RS04235	13372|vfid|21185|vsiid|40783|ssid|VFDB_pykF|pyruvate kinase	0.4	477	263	21	3	466	2	470	e-110	335		CAURIC_RS04235	Cgl2036 COG0469 Pyruvate kinase	0.82	471	83		1	471	3	473	0.0	780		CAURIC_RS04235	No Hits Found												CAURIC_RS04235	No Hits Found
GI13		CAURIC_RS04240	17443|vfid|39475|vsiid|60312|ssid|M20/M25/M40_family_peptidase_[Ent	0.34	296	189	6	16	310	19	309	1e-042	153		CAURIC_RS04240	No Hits Found												CAURIC_RS04240	No Hits Found												CAURIC_RS04240	No Hits Found
GI13		CAURIC_RS04245	No Hits Found												CAURIC_RS04245	Cgl2030 COG1085 Galactose-1-phosphate uridylyltransferase	0.54	449	193	12	6	451	3	442	e-180	509		CAURIC_RS04245	No Hits Found												CAURIC_RS04245	No Hits Found
GI13		CAURIC_RS04250	No Hits Found												CAURIC_RS04250	No Hits Found												CAURIC_RS04250	No Hits Found												CAURIC_RS04250	No Hits Found
GI13		CAURIC_RS04255	No Hits Found												CAURIC_RS04255	No Hits Found												CAURIC_RS04255	No Hits Found												CAURIC_RS04255	No Hits Found
GI13		CAURIC_RS04260	18814|vfid|42217|vsiid|63054|ssid|hypothetical_protein_gbs0131_[Str	0.49	254	111	17	1	250	5	245	5e-070	214		CAURIC_RS04260	Cgl1298 COG1126 ABC-type polar amino acid transport system, ATPase	0.74	250	63		1	250	5	254	e-138	388		CAURIC_RS04260	NC_012469.1.7686878.p01 macrolide export ATP-binding/permease	0.36	229	129	16	1	224	4	221	1e-041	140		CAURIC_RS04260	gi|86283487|gb|ABC92550.1| cell-division ATP-binding protein	0.34	213	128	11	1	212	18
GI13		CAURIC_RS04265	18815|vfid|42219|vsiid|63056|ssid|hypothetical_protein_gbs0132_[Str	0.31	219	125	24	65	272	299	504	3e-023	99.0		CAURIC_RS04265	Cgl1299 COG0765 ABC-type amino acid transport system, permease	0.74	298	76		3	300	11	308	e-159	446		CAURIC_RS04265	No Hits Found												CAURIC_RS04265	No Hits Found
GI13		CAURIC_RS04270	No Hits Found												CAURIC_RS04270	No Hits Found												CAURIC_RS04270	No Hits Found												CAURIC_RS04270	No Hits Found
GI13		CAURIC_RS04275	No Hits Found												CAURIC_RS04275	No Hits Found												CAURIC_RS04275	No Hits Found												CAURIC_RS04275	No Hits Found
GI13		CAURIC_RS04280	No Hits Found												CAURIC_RS04280	Cgl2430 COG2066 Glutaminase	0.55	407	169	14	23	429	6	398	e-162	464		CAURIC_RS04280	No Hits Found												CAURIC_RS04280	No Hits Found
GI13		CAURIC_RS04285	No Hits Found												CAURIC_RS04285	yecD COG1335 Amidases related to nicotinamidase	0.33	182	110	11	3	176	21	199	1e-021	87.4		CAURIC_RS04285	No Hits Found												CAURIC_RS04285	No Hits Found
GI13		CAURIC_RS04290	3399|vfid|4404|vsiid|4968|ssid|<locus|BMEI1877|start|1930651|end|19	0.33	174	103	12	57	229	52	214	5e-018	79.0		CAURIC_RS04290	No Hits Found												CAURIC_RS04290	No Hits Found												CAURIC_RS04290	No Hits Found
GI13		CAURIC_RS04295	No Hits Found												CAURIC_RS04295	No Hits Found												CAURIC_RS04295	No Hits Found												CAURIC_RS04295	No Hits Found
GI13		CAURIC_RS04300	No Hits Found												CAURIC_RS04300	No Hits Found												CAURIC_RS04300	No Hits Found												CAURIC_RS04300	No Hits Found
GI13		CAURIC_RS04305	No Hits Found												CAURIC_RS04305	No Hits Found												CAURIC_RS04305	No Hits Found												CAURIC_RS04305	No Hits Found
GI13		CAURIC_RS04310	No Hits Found												CAURIC_RS04310	No Hits Found												CAURIC_RS04310	No Hits Found												CAURIC_RS04310	No Hits Found
GI13		CAURIC_RS04315	No Hits Found												CAURIC_RS04315	No Hits Found												CAURIC_RS04315	No Hits Found												CAURIC_RS04315	No Hits Found
GI13		CAURIC_RS04320	No Hits Found												CAURIC_RS04320	No Hits Found												CAURIC_RS04320	No Hits Found												CAURIC_RS04320	No Hits Found
GI13		CAURIC_RS04325	No Hits Found												CAURIC_RS04325	No Hits Found												CAURIC_RS04325	No Hits Found												CAURIC_RS04325	No Hits Found
GI13		CAURIC_RS04330	No Hits Found												CAURIC_RS04330	No Hits Found												CAURIC_RS04330	No Hits Found												CAURIC_RS04330	No Hits Found
GI13		CAURIC_RS04335	No Hits Found												CAURIC_RS04335	No Hits Found												CAURIC_RS04335	No Hits Found												CAURIC_RS04335	No Hits Found
GI13		CAURIC_RS04340	No Hits Found												CAURIC_RS04340	No Hits Found												CAURIC_RS04340	No Hits Found												CAURIC_RS04340	No Hits Found
GI13		CAURIC_RS04345	No Hits Found												CAURIC_RS04345	No Hits Found												CAURIC_RS04345	No Hits Found												CAURIC_RS04345	No Hits Found
GI13		CAURIC_RS04350	20263|vfid|45114|vsiid|65951|ssid|putative_exonuclease_[Salmonella_	0.26	178	103	28	7	165	20	188	1e-007	52.8		CAURIC_RS04350	No Hits Found												CAURIC_RS04350	No Hits Found												CAURIC_RS04350	No Hits Found
GI13		CAURIC_RS04355	No Hits Found												CAURIC_RS04355	No Hits Found												CAURIC_RS04355	No Hits Found												CAURIC_RS04355	No Hits Found
GI13		CAURIC_RS04360	No Hits Found												CAURIC_RS04360	No Hits Found												CAURIC_RS04360	No Hits Found												CAURIC_RS04360	No Hits Found
GI13		CAURIC_RS04365	No Hits Found												CAURIC_RS04365	No Hits Found												CAURIC_RS04365	No Hits Found												CAURIC_RS04365	No Hits Found
GI13		CAURIC_RS04370	No Hits Found												CAURIC_RS04370	No Hits Found												CAURIC_RS04370	No Hits Found												CAURIC_RS04370	No Hits Found
GI13		CAURIC_RS04375	16249|vfid|37088|vsiid|57925|ssid|transposase_[Escherichia_coli_CFT	0.29	87	54	7	20	106	6	85	5e-007	43.9		CAURIC_RS04375	No Hits Found												CAURIC_RS04375	No Hits Found												CAURIC_RS04375	No Hits Found
GI13		CAURIC_RS04380	No Hits Found												CAURIC_RS04380	No Hits Found												CAURIC_RS04380	No Hits Found												CAURIC_RS04380	No Hits Found
GI13		CAURIC_RS04385	No Hits Found												CAURIC_RS04385	No Hits Found												CAURIC_RS04385	No Hits Found												CAURIC_RS04385	No Hits Found
GI13		CAURIC_RS04395	No Hits Found												CAURIC_RS04395	No Hits Found												CAURIC_RS04395	No Hits Found												CAURIC_RS04395	No Hits Found
GI13		CAURIC_RS04400	No Hits Found												CAURIC_RS04400	No Hits Found												CAURIC_RS04400	No Hits Found												CAURIC_RS04400	No Hits Found
GI13		CAURIC_RS04405	20561|vfid|45710|vsiid|66547|ssid|30S_ribosomal_protein_S1_[Salmone	0.33	321	171	41	34	366	21	439	1e-032	130		CAURIC_RS04405	No Hits Found												CAURIC_RS04405	No Hits Found												CAURIC_RS04405	No Hits Found
GI13		CAURIC_RS04410	No Hits Found												CAURIC_RS04410	ML2566 COG2030 Acyl dehydratase	0.39	248	141	8	44	290	48	288	2e-061	197		CAURIC_RS04410	No Hits Found												CAURIC_RS04410	No Hits Found
GI13		CAURIC_RS04415	16580|vfid|37750|vsiid|58587|ssid|3-ketoacyl- acyl-carrier-protein	0.33	238	149	9	220	451	6	240	2e-028	112		CAURIC_RS04415	No Hits Found												CAURIC_RS04415	No Hits Found												CAURIC_RS04415	gi|128466|sp|P06234.1|NODG_RHIME RecName: Full=Nodulation protein	0.4	243	140	5	215	455	5
GI13		CAURIC_RS04420	No Hits Found												CAURIC_RS04420	ML2564 COG0183 Acetyl-CoA acetyltransferase	0.63	438	144	18	7	437	30	456	0.0	543		CAURIC_RS04420	No Hits Found												CAURIC_RS04420	gi|1729941|sp|P50174.1|THIL_RHIME RecName: Full=Acetyl-CoA	0.28	438	256	59	9	438	6
GI13		CAURIC_RS04425	No Hits Found												CAURIC_RS04425	No Hits Found												CAURIC_RS04425	No Hits Found												CAURIC_RS04425	No Hits Found
GI13		CAURIC_RS04430	No Hits Found												CAURIC_RS04430	No Hits Found												CAURIC_RS04430	No Hits Found												CAURIC_RS04430	No Hits Found
GI13		CAURIC_RS04435	No Hits Found												CAURIC_RS04435	Cgl1325 COG0237 Dephospho-CoA kinase	0.58	198	81	2	1	196	1	198	1e-060	187		CAURIC_RS04435	No Hits Found												CAURIC_RS04435	No Hits Found
GI13		CAURIC_RS04440	No Hits Found												CAURIC_RS04440	No Hits Found												CAURIC_RS04440	No Hits Found												CAURIC_RS04440	No Hits Found
GI13		CAURIC_RS04445	No Hits Found												CAURIC_RS04445	No Hits Found												CAURIC_RS04445	No Hits Found												CAURIC_RS04445	No Hits Found
GI13	srtC	CAURIC_RS04450	19260|vfid|43109|vsiid|63946|ssid|sortase_[Staphylococcus_epidermid	0.28	137	94	4	111	247	106	238	1e-007	51.2		CAURIC_RS04450	No Hits Found												CAURIC_RS04450	No Hits Found												CAURIC_RS04450	No Hits Found
GI13	spaD	CAURIC_RS04455	8525|vfid|10922|vsiid|13661|ssid|VFDB_spaD_putative_fimbrial_subuni	0.33	446	260	38	11	437	39	465	1e-057	197		CAURIC_RS04455	No Hits Found												CAURIC_RS04455	No Hits Found												CAURIC_RS04455	No Hits Found
GI13		CAURIC_RS04460	No Hits Found												CAURIC_RS04460	No Hits Found												CAURIC_RS04460	No Hits Found												CAURIC_RS04460	No Hits Found
		CAURIC_RS04465	No Hits Found												CAURIC_RS04465	No Hits Found												CAURIC_RS04465	No Hits Found												CAURIC_RS04465	No Hits Found
		CAURIC_RS04470	No Hits Found												CAURIC_RS04470	No Hits Found												CAURIC_RS04470	No Hits Found												CAURIC_RS04470	No Hits Found
		CAURIC_RS04475	20545|vfid|45678|vsiid|66515|ssid|putative_metallo-beta-	0.27	208	133	17	28	225	2	202	3e-015	71.6		CAURIC_RS04475	No Hits Found												CAURIC_RS04475	No Hits Found												CAURIC_RS04475	No Hits Found
		CAURIC_RS04480	15483|vfid|35556|vsiid|56393|ssid|putative_excinuclease_ABC_subunit	0.36	124	66	13	251	116	127	618	1e-008	58.9		CAURIC_RS04480	BH1389 COG1121 ABC-type Mn/Zn transport systems, ATPase component	0.34	119	65	13	490	597	131	247	1e-009	60.1		CAURIC_RS04480	YP_001438541 macrolide transporter ATP-binding /permease protein	0.31	127	59	28	496	602	145	263	5e-009	58.2		CAURIC_RS04480	No Hits Found
		CAURIC_RS04485	No Hits Found												CAURIC_RS04485	No Hits Found												CAURIC_RS04485	No Hits Found												CAURIC_RS04485	No Hits Found
		CAURIC_RS04490	No Hits Found												CAURIC_RS04490	No Hits Found												CAURIC_RS04490	No Hits Found												CAURIC_RS04490	No Hits Found
		CAURIC_RS04495	No Hits Found												CAURIC_RS04495	No Hits Found												CAURIC_RS04495	No Hits Found												CAURIC_RS04495	No Hits Found
		CAURIC_RS04500	No Hits Found												CAURIC_RS04500	No Hits Found												CAURIC_RS04500	No Hits Found												CAURIC_RS04500	No Hits Found
		CAURIC_RS04505	18887|vfid|42363|vsiid|63200|ssid|hypothetical_protein_gbs0204_[Str	0.28	177	112	14	95	267	77	243	9e-017	77.4		CAURIC_RS04505	No Hits Found												CAURIC_RS04505	P18644 RecName: Full=rRNA (adenosine-2'-O-)-methyltransferase;	0.34	141	81	11	129	267	128	259	2e-014	70.1		CAURIC_RS04505	No Hits Found
		CAURIC_RS04510	No Hits Found												CAURIC_RS04510	No Hits Found												CAURIC_RS04510	No Hits Found												CAURIC_RS04510	No Hits Found
		CAURIC_RS04515	16608|vfid|37806|vsiid|58643|ssid|KpLE2_phage-	0.39	143	67	20	2	138	247	375	1e-021	89.0		CAURIC_RS04515	No Hits Found												CAURIC_RS04515	No Hits Found												CAURIC_RS04515	No Hits Found
		CAURIC_RS04520	16774|vfid|38138|vsiid|58975|ssid|IS30_transposase_encoded_within_p	0.43	82	46		142	223	73	154	3e-009	55.8		CAURIC_RS04520	No Hits Found												CAURIC_RS04520	No Hits Found												CAURIC_RS04520	No Hits Found
		CAURIC_RS04525	No Hits Found												CAURIC_RS04525	No Hits Found												CAURIC_RS04525	No Hits Found												CAURIC_RS04525	No Hits Found
		CAURIC_RS04530	No Hits Found												CAURIC_RS04530	No Hits Found												CAURIC_RS04530	No Hits Found												CAURIC_RS04530	No Hits Found
		CAURIC_RS04535	No Hits Found												CAURIC_RS04535	Cgl1361 COG0002 Acetylglutamate semialdehyde dehydrogenase	0.6	345	126	10	2	338	13	355	e-144	412		CAURIC_RS04535	No Hits Found												CAURIC_RS04535	No Hits Found
		CAURIC_RS04540	No Hits Found												CAURIC_RS04540	Cgl1362 COG1364 N-acetylglutamate synthase (N-acetylornithine	0.64	388	130	8	2	385	5	388	e-165	467		CAURIC_RS04540	No Hits Found												CAURIC_RS04540	No Hits Found
		CAURIC_RS04545	No Hits Found												CAURIC_RS04545	Cgl1363 COG0548 Acetylglutamate kinase	0.72	307	78	6	13	315	8	312	e-149	421		CAURIC_RS04545	No Hits Found												CAURIC_RS04545	No Hits Found
		CAURIC_RS04550	No Hits Found												CAURIC_RS04550	Cgl1364 COG4992 Ornithine/acetylornithine aminotransferase	0.53	416	158	35	31	438	2	390	e-144	418		CAURIC_RS04550	No Hits Found												CAURIC_RS04550	No Hits Found
		CAURIC_RS04555	16625|vfid|37840|vsiid|58677|ssid|CP4-	0.37	323	177	26	3	299	7	329	9e-065	206		CAURIC_RS04555	Cgl1365 COG0078 Ornithine carbamoyltransferase	0.67	310	91	11	2	302	7	314	e-143	405		CAURIC_RS04555	No Hits Found												CAURIC_RS04555	No Hits Found
		CAURIC_RS04560	10319|vfid|17024|vsiid|23726|ssid|sp|O85175|ARGR_CORGL_Arginine_rep	0.6	153	49	11	5	148	16	166	3e-052	163		CAURIC_RS04560	No Hits Found												CAURIC_RS04560	No Hits Found												CAURIC_RS04560	No Hits Found
		CAURIC_RS04565	18517|vfid|41623|vsiid|62460|ssid|argininosuccinate_synthase_[Strep	0.47	395	198	8	2	393	3	392	e-138	399		CAURIC_RS04565	Cgl1367 COG0137 Argininosuccinate synthase	0.81	395	72		1	395	1	395	0.0	692		CAURIC_RS04565	No Hits Found												CAURIC_RS04565	No Hits Found
		CAURIC_RS04570	18807|vfid|42203|vsiid|63040|ssid|argininosuccinate_lyase_[Streptoc	0.37	462	284	5	8	465	2	462	e-109	331		CAURIC_RS04570	Cgl1368 COG0165 Argininosuccinate lyase	0.83	469	77		6	474	4	472	0.0	795		CAURIC_RS04570	No Hits Found												CAURIC_RS04570	gi|27349577|dbj|BAC46591.1| aspartate ammonium lyase	0.24	225	158	13	97	311	120
		CAURIC_RS04575	No Hits Found												CAURIC_RS04575	Cgl1994_1 COG0476 Dinucleotide-utilizing enzymes involved in	0.6	256	98	4	13	264	4	259	e-106	313		CAURIC_RS04575	No Hits Found												CAURIC_RS04575	No Hits Found
		CAURIC_RS04580	No Hits Found												CAURIC_RS04580	Cgl1993 COG2022 Uncharacterized enzyme of thiazole biosynthesis	0.74	271	58	11	1	271	1	260	e-139	393		CAURIC_RS04580	No Hits Found												CAURIC_RS04580	No Hits Found
		CAURIC_RS04585	No Hits Found												CAURIC_RS04585	No Hits Found												CAURIC_RS04585	No Hits Found												CAURIC_RS04585	No Hits Found
		CAURIC_RS04590	No Hits Found												CAURIC_RS04590	Cgl1991 COG0665 Glycine/D-amino acid oxidases (deaminating)	0.52	345	155	9	16	356	15	354	e-112	332		CAURIC_RS04590	No Hits Found												CAURIC_RS04590	gi|150030862|gb|ABR62978.1| glycine oxidase ThiO [Sinorhizobium	0.29	368	208	50	7	369	4
		CAURIC_RS04595	No Hits Found												CAURIC_RS04595	Cgl1990 COG0352 Thiamine monophosphate synthase	0.55	219	86	12	17	234	8	215	2e-066	205		CAURIC_RS04595	No Hits Found												CAURIC_RS04595	No Hits Found
		CAURIC_RS04600	No Hits Found												CAURIC_RS04600	Cgl1275 COG0422 Thiamine biosynthesis protein ThiC	0.79	586	119	1	1	586	1	585	0.0	978		CAURIC_RS04600	No Hits Found												CAURIC_RS04600	gi|15141415|emb|CAC49927.1| putative thiamine biosynthesis protein	0.61	599	172	60	19	587	31
		CAURIC_RS04605	No Hits Found												CAURIC_RS04605	No Hits Found												CAURIC_RS04605	No Hits Found												CAURIC_RS04605	No Hits Found
		CAURIC_RS04610	18837|vfid|42263|vsiid|63100|ssid|tyrosyl-	0.45	438	207	31	15	447	2	413	e-123	363		CAURIC_RS04610	No Hits Found												CAURIC_RS04610	No Hits Found												CAURIC_RS04610	No Hits Found
		CAURIC_RS04615	16608|vfid|37806|vsiid|58643|ssid|KpLE2_phage-	0.39	143	67	20	2	138	247	375	9e-022	89.0		CAURIC_RS04615	No Hits Found												CAURIC_RS04615	No Hits Found												CAURIC_RS04615	No Hits Found
		CAURIC_RS04620	16774|vfid|38138|vsiid|58975|ssid|IS30_transposase_encoded_within_p	0.43	82	46		141	222	73	154	2e-009	56.2		CAURIC_RS04620	No Hits Found												CAURIC_RS04620	No Hits Found												CAURIC_RS04620	No Hits Found
		CAURIC_RS04625	15630|vfid|35850|vsiid|56687|ssid|ABC_transporter_substrate-	0.24	483	285	80	16	469	23	454	6e-015	77.4		CAURIC_RS04625	ML1121 COG0747 ABC-type dipeptide transport system, periplasmic	0.32	564	357	26	19	571	8	556	1e-070	237		CAURIC_RS04625	No Hits Found												CAURIC_RS04625	No Hits Found
		CAURIC_RS04630	19440|vfid|43469|vsiid|64306|ssid|putative_peptide_transport_system	0.43	627	281	73	8	625	26	588	e-161	474		CAURIC_RS04630	BH3645 COG4608 ABC-type oligopeptide transport system, ATPase	0.38	323	185	15	361	323	5	318	4e-059	201		CAURIC_RS04630	NC_012469.1.7685735.p01 macrolide export ATP-binding/permease	0.33	206	123	15	388	233	22	212	1e-022	95.5		CAURIC_RS04630	gi|15140729|emb|CAC49243.1| phosphate uptake ABC transporter	0.29	235	138	28	379	238	7
		CAURIC_RS04635	18829|vfid|42247|vsiid|63084|ssid|hypothetical_protein_gbs0146_[Str	0.29	307	178	37	41	310	35	341	2e-034	127		CAURIC_RS04635	No Hits Found												CAURIC_RS04635	No Hits Found												CAURIC_RS04635	No Hits Found
		CAURIC_RS04640	18828|vfid|42245|vsiid|63082|ssid|oligopeptide_ABC_transporter,	0.3	334	196	37	1	327	1	304	3e-033	124		CAURIC_RS04640	No Hits Found												CAURIC_RS04640	No Hits Found												CAURIC_RS04640	No Hits Found
		CAURIC_RS04660	No Hits Found												CAURIC_RS04660	No Hits Found												CAURIC_RS04660	No Hits Found												CAURIC_RS04660	No Hits Found
		CAURIC_RS04665	No Hits Found												CAURIC_RS04665	Cgl1376 COG0647 Predicted sugar phosphatases of the HAD superfamily	0.47	331	144	30	4	313	3	324	2e-089	270		CAURIC_RS04665	No Hits Found												CAURIC_RS04665	No Hits Found
		CAURIC_RS04670	No Hits Found												CAURIC_RS04670	No Hits Found												CAURIC_RS04670	No Hits Found												CAURIC_RS04670	No Hits Found
		CAURIC_RS04675	2791|vfid|3322|vsiid|3884|ssid|<locus|HP1086|gene|Unknown|ref|GI:15	0.35	250	134	28	10	250	2	232	1e-030	114		CAURIC_RS04675	No Hits Found												CAURIC_RS04675	No Hits Found												CAURIC_RS04675	No Hits Found
		CAURIC_RS04680	No Hits Found												CAURIC_RS04680	Cgl1379 COG0061 Predicted sugar kinase	0.68	299	93		7	305	11	309	e-151	426		CAURIC_RS04680	No Hits Found												CAURIC_RS04680	No Hits Found
		CAURIC_RS04685	No Hits Found												CAURIC_RS04685	No Hits Found												CAURIC_RS04685	No Hits Found												CAURIC_RS04685	No Hits Found
		CAURIC_RS04690	No Hits Found												CAURIC_RS04690	No Hits Found												CAURIC_RS04690	No Hits Found												CAURIC_RS04690	No Hits Found
		CAURIC_RS04695	No Hits Found												CAURIC_RS04695	No Hits Found												CAURIC_RS04695	No Hits Found												CAURIC_RS04695	No Hits Found
		CAURIC_RS04700	No Hits Found												CAURIC_RS04700	No Hits Found												CAURIC_RS04700	No Hits Found												CAURIC_RS04700	No Hits Found
		CAURIC_RS04705	18499|vfid|41587|vsiid|62424|ssid|CTP_synthetase_[Streptococcus_aga	0.52	544	244	16	10	550	2	532	0.0	577		CAURIC_RS04705	Cgl1383 COG0504 CTP synthase (UTP-ammonia lyase)	0.77	551	126		1	551	1	551	0.0	858		CAURIC_RS04705	No Hits Found												CAURIC_RS04705	No Hits Found
		CAURIC_RS04710	No Hits Found												CAURIC_RS04710	No Hits Found												CAURIC_RS04710	No Hits Found												CAURIC_RS04710	No Hits Found
		CAURIC_RS04715	183|vfid|184|vsiid|183|ssid|integrase/recombinase_IntI1_[Morganella	0.29	306	157	58	20	285	28	315	5e-026	104		CAURIC_RS04715	No Hits Found												CAURIC_RS04715	No Hits Found												CAURIC_RS04715	No Hits Found
		CAURIC_RS04720	20985|vfid|46557|vsiid|67394|ssid|chromosome_partitioning_related_p	0.26	257	170	20	38	285	2	247	1e-008	55.1		CAURIC_RS04720	No Hits Found												CAURIC_RS04720	XP_002333050 predicted protein [Populus trichocarpa].	0.29	229	145	16	39	252	105	332	7e-019	85.1		CAURIC_RS04720	gi|182635451|gb|ACB96225.1| capsular exopolysaccharide family	0.29	142	87	13	48	185	560
		CAURIC_RS04725	12497|vfid|19203|vsiid|37909|ssid|sp|Q9A1B2|SCPA_STRP1_Segregation_	0.24	236	151	27	13	240	3	219	1e-011	62.4		CAURIC_RS04725	No Hits Found												CAURIC_RS04725	No Hits Found												CAURIC_RS04725	No Hits Found
		CAURIC_RS04730	No Hits Found												CAURIC_RS04730	No Hits Found												CAURIC_RS04730	No Hits Found												CAURIC_RS04730	No Hits Found
		CAURIC_RS04735	No Hits Found												CAURIC_RS04735	No Hits Found												CAURIC_RS04735	No Hits Found												CAURIC_RS04735	No Hits Found
		CAURIC_RS04740	No Hits Found												CAURIC_RS04740	No Hits Found												CAURIC_RS04740	No Hits Found												CAURIC_RS04740	No Hits Found
		CAURIC_RS04745	20183|vfid|44954|vsiid|65791|ssid|cytidylate_kinase_[Salmonella_ent	0.44	211	113	4	21	231	7	213	4e-048	169		CAURIC_RS04745	Cgl1393 COG0283 Cytidylate kinase	0.71	219	60	3	13	231	5	220	3e-098	304		CAURIC_RS04745	No Hits Found												CAURIC_RS04745	No Hits Found
		CAURIC_RS04750	No Hits Found												CAURIC_RS04750	SA1553 COG2759 Formyltetrahydrofolate synthetase	0.59	551	220	1	8	557	5	555	0.0	669		CAURIC_RS04750	No Hits Found												CAURIC_RS04750	No Hits Found
		CAURIC_RS04755	No Hits Found												CAURIC_RS04755	Cgl0913 COG0057 Glyceraldehyde-3-phosphate	0.78	473	100		7	479	4	476	0.0	775		CAURIC_RS04755	No Hits Found												CAURIC_RS04755	No Hits Found
		CAURIC_RS04760	No Hits Found												CAURIC_RS04760	No Hits Found												CAURIC_RS04760	No Hits Found												CAURIC_RS04760	No Hits Found
		CAURIC_RS04765	No Hits Found												CAURIC_RS04765	yieL COG2382 Enterochelin esterase and related enzymes	0.3	156	82	27	173	309	168	315	8e-007	51.2		CAURIC_RS04765	No Hits Found												CAURIC_RS04765	No Hits Found
		CAURIC_RS04770	No Hits Found												CAURIC_RS04770	No Hits Found												CAURIC_RS04770	No Hits Found												CAURIC_RS04770	No Hits Found
		CAURIC_RS04775	No Hits Found												CAURIC_RS04775	No Hits Found												CAURIC_RS04775	No Hits Found												CAURIC_RS04775	No Hits Found
		CAURIC_RS04780	No Hits Found												CAURIC_RS04780	No Hits Found												CAURIC_RS04780	No Hits Found												CAURIC_RS04780	No Hits Found
		CAURIC_RS04790	No Hits Found												CAURIC_RS04790	Cgl0901 COG0684 Demethylmenaquinone methyltransferase	0.76	163	38		2	164	6	168	2e-090	260		CAURIC_RS04790	No Hits Found												CAURIC_RS04790	No Hits Found
		CAURIC_RS04795	No Hits Found												CAURIC_RS04795	No Hits Found												CAURIC_RS04795	No Hits Found												CAURIC_RS04795	No Hits Found
	secA2	CAURIC_RS04800	10471|vfid|17176|vsiid|24711|ssid|sp|P66786|SECA2_MYCBO_Protein_tra	0.52	801	332	45	6	799	46	808	0.0	752		CAURIC_RS04800	No Hits Found												CAURIC_RS04800	No Hits Found												CAURIC_RS04800	No Hits Found
		CAURIC_RS04805	No Hits Found												CAURIC_RS04805	No Hits Found												CAURIC_RS04805	No Hits Found												CAURIC_RS04805	No Hits Found
		CAURIC_RS04810	No Hits Found												CAURIC_RS04810	No Hits Found												CAURIC_RS04810	No Hits Found												CAURIC_RS04810	No Hits Found
		CAURIC_RS04815	No Hits Found												CAURIC_RS04815	No Hits Found												CAURIC_RS04815	No Hits Found												CAURIC_RS04815	No Hits Found
		CAURIC_RS04820	16056|vfid|36702|vsiid|57539|ssid|hypothetical_protein_CE0818_[Cory	0.37	99	56	6	22	118	3	97	1e-009	55.1		CAURIC_RS04820	No Hits Found												CAURIC_RS04820	No Hits Found												CAURIC_RS04820	No Hits Found
		CAURIC_RS04825	No Hits Found												CAURIC_RS04825	No Hits Found												CAURIC_RS04825	No Hits Found												CAURIC_RS04825	No Hits Found
		CAURIC_RS04830	No Hits Found												CAURIC_RS04830	No Hits Found												CAURIC_RS04830	No Hits Found												CAURIC_RS04830	No Hits Found
		CAURIC_RS04835	2790|vfid|3320|vsiid|3882|ssid|<locus|HP1490|gene|Unknown|ref|GI:15	0.33	349	218	13	5	349	15	354	3e-052	178		CAURIC_RS04835	CC3017 COG4536 Putative Mg2+ and Co2+ transporter CorB	0.24	335	217	35	28	353	1	309	1e-022	98.2		CAURIC_RS04835	No Hits Found												CAURIC_RS04835	No Hits Found
		CAURIC_RS04840	2790|vfid|3320|vsiid|3882|ssid|<locus|HP1490|gene|Unknown|ref|GI:15	0.29	408	282	6	6	410	14	418	6e-058	197		CAURIC_RS04840	SMc00697 COG4536 Putative Mg2+ and Co2+ transporter CorB	0.32	409	243	35	8	405	14	398	2e-036	139		CAURIC_RS04840	No Hits Found												CAURIC_RS04840	No Hits Found
		CAURIC_RS04845	26455|vfid|62854|vsiid|83722|ssid|eukaryotic_translation_initiation	0.31	345	232	5	7	349	40	381	1e-056	190		CAURIC_RS04845	No Hits Found												CAURIC_RS04845	No Hits Found												CAURIC_RS04845	No Hits Found
		CAURIC_RS04850	No Hits Found												CAURIC_RS04850	Cgl1417 COG0362 6-phosphogluconate dehydrogenase	0.8	478	90	3	21	496	8	484	0.0	793		CAURIC_RS04850	No Hits Found												CAURIC_RS04850	No Hits Found
		CAURIC_RS04855	No Hits Found												CAURIC_RS04855	Cgl1418 COG2050 Uncharacterized protein, possibly involved in	0.36	150	89	7	12	161	9	151	1e-019	80.1		CAURIC_RS04855	No Hits Found												CAURIC_RS04855	No Hits Found
		CAURIC_RS04860	17467|vfid|39523|vsiid|60360|ssid|pyridine_nucleotide-	0.26	399	265	28	8	398	1	379	6e-035	134		CAURIC_RS04860	Cgl1430 COG1252 NADH dehydrogenase, FAD-containing subunit	0.66	460	149	3	6	464	7	464	0.0	634		CAURIC_RS04860	No Hits Found												CAURIC_RS04860	No Hits Found
		CAURIC_RS04865	No Hits Found												CAURIC_RS04865	No Hits Found												CAURIC_RS04865	No Hits Found												CAURIC_RS04865	No Hits Found
		CAURIC_RS04870	20413|vfid|45414|vsiid|66251|ssid|putative_sialic_acid_transporter_	0.25	392	206	88	88	451	62	393	3e-012	67.8		CAURIC_RS04870	No Hits Found												CAURIC_RS04870	No Hits Found												CAURIC_RS04870	No Hits Found
		CAURIC_RS04875	No Hits Found												CAURIC_RS04875	FN0050_2 COG1053 Succinate dehydrogenase/fumarate reductase,	0.23	559	293	134	12	560	40	474	8e-012	67.8		CAURIC_RS04875	No Hits Found												CAURIC_RS04875	No Hits Found
		CAURIC_RS04880	16234|vfid|37058|vsiid|57895|ssid|putative_amidase_[Escherichia_col	0.41	174	83	18	72	232	78	246	4e-017	83.2		CAURIC_RS04880	No Hits Found												CAURIC_RS04880	No Hits Found												CAURIC_RS04880	No Hits Found
		CAURIC_RS04885	No Hits Found												CAURIC_RS04885	No Hits Found												CAURIC_RS04885	No Hits Found												CAURIC_RS04885	No Hits Found
		CAURIC_RS04890	No Hits Found												CAURIC_RS04890	BS_yubG COG0168 Trk-type K+ transport systems, membrane components	0.39	451	254	21	9	456	13	445	1e-082	261		CAURIC_RS04890	No Hits Found												CAURIC_RS04890	No Hits Found
		CAURIC_RS04895	No Hits Found												CAURIC_RS04895	BH2663 COG0569 K+ transport systems, NAD-binding component	0.37	209	127	4	21	226	6	213	1e-040	138		CAURIC_RS04895	No Hits Found												CAURIC_RS04895	No Hits Found
		CAURIC_RS04900	No Hits Found												CAURIC_RS04900	Cgl0225 COG2239 Mg/Co/Ni transporter MgtE (contains CBS domain)	0.45	400	215	4	58	454	37	435	e-114	343		CAURIC_RS04900	No Hits Found												CAURIC_RS04900	No Hits Found
		CAURIC_RS04905	No Hits Found												CAURIC_RS04905	No Hits Found												CAURIC_RS04905	No Hits Found												CAURIC_RS04905	No Hits Found
		CAURIC_RS04910	No Hits Found												CAURIC_RS04910	No Hits Found												CAURIC_RS04910	No Hits Found												CAURIC_RS04910	No Hits Found
		CAURIC_RS04915	No Hits Found												CAURIC_RS04915	No Hits Found												CAURIC_RS04915	No Hits Found												CAURIC_RS04915	No Hits Found
		CAURIC_RS04920	No Hits Found												CAURIC_RS04920	No Hits Found												CAURIC_RS04920	HQ203032.1.gene1.p01 RbpA. Encoded by gene rbpA. Similar to	0.71	110	31		1	110	1	110	1e-049	152		CAURIC_RS04920	No Hits Found
		CAURIC_RS04925	16121|vfid|36832|vsiid|57669|ssid|glycosyltransferase_[Corynebacter	0.66	198	67		65	262	1	198	3e-099	289		CAURIC_RS04925	No Hits Found												CAURIC_RS04925	No Hits Found												CAURIC_RS04925	gi|15140741|emb|CAC49255.1| putative glycosyltransferase protein	0.25	151	97	16	10	149	8
		CAURIC_RS04930	No Hits Found												CAURIC_RS04930	No Hits Found												CAURIC_RS04930	No Hits Found												CAURIC_RS04930	No Hits Found
		CAURIC_RS04935	No Hits Found												CAURIC_RS04935	No Hits Found												CAURIC_RS04935	No Hits Found												CAURIC_RS04935	No Hits Found
		CAURIC_RS04940	No Hits Found												CAURIC_RS04940	No Hits Found												CAURIC_RS04940	No Hits Found												CAURIC_RS04940	No Hits Found
		CAURIC_RS04945	3211|vfid|4028|vsiid|4592|ssid|<locus|BPSL2791|start|3338653|end|33	0.28	239	162	8	11	244	8	243	9e-012	63.2		CAURIC_RS04945	No Hits Found												CAURIC_RS04945	No Hits Found												CAURIC_RS04945	gi|168196000|gb|ACA17947.1| short-chain dehydrogenase/reductase SDR	0.27	258	158	28	15	249	11
		CAURIC_RS04950	No Hits Found												CAURIC_RS04950	No Hits Found												CAURIC_RS04950	No Hits Found												CAURIC_RS04950	No Hits Found
		CAURIC_RS04955	3469|vfid|4544|vsiid|5108|ssid|<locus|BMEI1083|start|1128020|end|11	0.32	259	158	17	48	299	15	263	2e-025	103		CAURIC_RS04955	No Hits Found												CAURIC_RS04955	No Hits Found												CAURIC_RS04955	No Hits Found
		CAURIC_RS04960	No Hits Found												CAURIC_RS04960	No Hits Found												CAURIC_RS04960	No Hits Found												CAURIC_RS04960	No Hits Found
		CAURIC_RS04965	No Hits Found												CAURIC_RS04965	No Hits Found												CAURIC_RS04965	No Hits Found												CAURIC_RS04965	No Hits Found
	pafA	CAURIC_RS04970	No Hits Found												CAURIC_RS04970	No Hits Found												CAURIC_RS04970	No Hits Found												CAURIC_RS04970	No Hits Found
		CAURIC_RS04975	No Hits Found												CAURIC_RS04975	No Hits Found												CAURIC_RS04975	No Hits Found												CAURIC_RS04975	No Hits Found
		CAURIC_RS04980	No Hits Found												CAURIC_RS04980	No Hits Found												CAURIC_RS04980	No Hits Found												CAURIC_RS04980	No Hits Found
	mpa	CAURIC_RS04985	15449|vfid|35488|vsiid|56325|ssid|hypothetical_protein_bll8085_[Bra	0.31	161	97	14	236	392	275	425	6e-010	61.2		CAURIC_RS04985	No Hits Found												CAURIC_RS04985	No Hits Found												CAURIC_RS04985	No Hits Found
		CAURIC_RS04990	No Hits Found												CAURIC_RS04990	No Hits Found												CAURIC_RS04990	No Hits Found												CAURIC_RS04990	No Hits Found
		CAURIC_RS04995	No Hits Found												CAURIC_RS04995	No Hits Found												CAURIC_RS04995	No Hits Found												CAURIC_RS04995	No Hits Found
		CAURIC_RS05000	No Hits Found												CAURIC_RS05000	No Hits Found												CAURIC_RS05000	No Hits Found												CAURIC_RS05000	No Hits Found
		CAURIC_RS05005	No Hits Found												CAURIC_RS05005	No Hits Found												CAURIC_RS05005	No Hits Found												CAURIC_RS05005	No Hits Found
		CAURIC_RS05010	18518|vfid|41625|vsiid|62462|ssid|argininosuccinate_lyase_[Streptoc	0.24	259	180	15	175	428	106	354	6e-007	51.6		CAURIC_RS05010	Cgl1467 COG1027 Aspartate ammonia-lyase	0.73	470	124		40	509	54	523	0.0	734		CAURIC_RS05010	No Hits Found												CAURIC_RS05010	gi|27349577|dbj|BAC46591.1| aspartate ammonium lyase	0.54	461	206	2	43	502	3
		CAURIC_RS05015	No Hits Found												CAURIC_RS05015	Cgl1468 COG0040 ATP phosphoribosyltransferase	0.73	281	74		1	281	1	281	e-153	428		CAURIC_RS05015	No Hits Found												CAURIC_RS05015	No Hits Found
		CAURIC_RS05020	No Hits Found												CAURIC_RS05020	Cgl1469 COG0140 Phosphoribosyl-ATP pyrophosphohydrolase	0.67	86	28		5	90	2	87	2e-040	128		CAURIC_RS05020	No Hits Found												CAURIC_RS05020	No Hits Found
		CAURIC_RS05025	18862|vfid|42313|vsiid|63150|ssid|hypothetical_protein_gbs0179_[Str	0.27	211	141	13	2	205	3	207	9e-011	59.3		CAURIC_RS05025	No Hits Found												CAURIC_RS05025	No Hits Found												CAURIC_RS05025	No Hits Found
		CAURIC_RS05030	No Hits Found												CAURIC_RS05030	No Hits Found												CAURIC_RS05030	No Hits Found												CAURIC_RS05030	No Hits Found
		CAURIC_RS05035	No Hits Found												CAURIC_RS05035	Cgl1471_2 COG1410 Methionine synthase I, cobalamin-binding domain	0.74	890	210	16	335	1215	1	883	0.0	1360		CAURIC_RS05035	No Hits Found												CAURIC_RS05035	No Hits Found
		CAURIC_RS05040	No Hits Found												CAURIC_RS05040	No Hits Found												CAURIC_RS05040	No Hits Found												CAURIC_RS05040	No Hits Found
		CAURIC_RS05045	18598|vfid|41785|vsiid|62622|ssid|cysteinyl-	0.32	383	239	20	19	399	2	366	3e-064	212		CAURIC_RS05045	No Hits Found												CAURIC_RS05045	No Hits Found												CAURIC_RS05045	No Hits Found
		CAURIC_RS05050	3481|vfid|4560|vsiid|5124|ssid|<gi|38200111|emb|CAE49791.1|_bacitra	0.78	277	60		2	278	6	282	e-160	446		CAURIC_RS05050	No Hits Found												CAURIC_RS05050	ZP_02007607 putative undecaprenol kinase [Ralstonia pickettii 12D].	0.36	299	155	35	4	277	2	290	3e-046	155		CAURIC_RS05050	No Hits Found
		CAURIC_RS05055	No Hits Found												CAURIC_RS05055	No Hits Found												CAURIC_RS05055	No Hits Found												CAURIC_RS05055	No Hits Found
		CAURIC_RS05060	20485|vfid|45558|vsiid|66395|ssid|dihydroorotate_dehydrogenase_2_[S	0.38	336	182	23	22	345	8	332	2e-073	231		CAURIC_RS05060	Cgl1482 COG0167 Dihydroorotate dehydrogenase	0.62	368	137		4	371	2	369	e-166	469		CAURIC_RS05060	No Hits Found												CAURIC_RS05060	No Hits Found
		CAURIC_RS05065	16642|vfid|37874|vsiid|58711|ssid|DLP12_prophage;_predicted_kinase_	0.42	151	80	7	35	178	22	172	3e-031	111		CAURIC_RS05065	No Hits Found												CAURIC_RS05065	No Hits Found												CAURIC_RS05065	No Hits Found
		CAURIC_RS05075	No Hits Found												CAURIC_RS05075	No Hits Found												CAURIC_RS05075	No Hits Found												CAURIC_RS05075	No Hits Found
		CAURIC_RS05080	No Hits Found												CAURIC_RS05080	No Hits Found												CAURIC_RS05080	No Hits Found												CAURIC_RS05080	No Hits Found
		CAURIC_RS05085	18813|vfid|42215|vsiid|63052|ssid|hypothetical_protein_gbs0130_[Str	0.25	283	174	38	22	294	20	274	4e-011	63.2		CAURIC_RS05085	No Hits Found												CAURIC_RS05085	No Hits Found												CAURIC_RS05085	No Hits Found
		CAURIC_RS05090	No Hits Found												CAURIC_RS05090	No Hits Found												CAURIC_RS05090	No Hits Found												CAURIC_RS05090	No Hits Found
		CAURIC_RS05095	No Hits Found												CAURIC_RS05095	No Hits Found												CAURIC_RS05095	No Hits Found												CAURIC_RS05095	No Hits Found
		CAURIC_RS05100	No Hits Found												CAURIC_RS05100	No Hits Found												CAURIC_RS05100	No Hits Found												CAURIC_RS05100	No Hits Found
		CAURIC_RS05105	8170|vfid|10253|vsiid|12678|ssid|VFDB_iap|P60 extracellular	0.35	125	57	24	537	660	370	471	2e-014	75.9		CAURIC_RS05105	No Hits Found												CAURIC_RS05105	No Hits Found												CAURIC_RS05105	No Hits Found
		CAURIC_RS05110	No Hits Found												CAURIC_RS05110	No Hits Found												CAURIC_RS05110	No Hits Found												CAURIC_RS05110	No Hits Found
		CAURIC_RS05115	No Hits Found												CAURIC_RS05115	Cgl1503 COG1048 Aconitase A	0.78	945	186	17	1	936	5	941	0.0	1514		CAURIC_RS05115	No Hits Found												CAURIC_RS05115	gi|283440158|gb|ADB18600.1| 3-isopropylmalate dehydratase, large	0.26	428	238	78	175	600	110
		CAURIC_RS05120	10843|vfid|17548|vsiid|27361|ssid|tr|O53165|O53165_MYCTU_PROBABLE_T	0.48	188	94	2	1	188	1	186	1e-057	179		CAURIC_RS05120	No Hits Found												CAURIC_RS05120	No Hits Found												CAURIC_RS05120	No Hits Found
		CAURIC_RS05125	No Hits Found												CAURIC_RS05125	No Hits Found												CAURIC_RS05125	No Hits Found												CAURIC_RS05125	No Hits Found
		CAURIC_RS05130	20541|vfid|45670|vsiid|66507|ssid|putative_leucine_response_regulat	0.21	141	106	4	9	145	3	143	2e-008	50.4		CAURIC_RS05130	No Hits Found												CAURIC_RS05130	No Hits Found												CAURIC_RS05130	gi|15075715|emb|CAC47270.1| Probable leucine-responsive regulatory	0.23	139	103	4	9	143	4
		CAURIC_RS05135	No Hits Found												CAURIC_RS05135	RSc3122_1 COG4231 Indolepyruvate ferredoxin oxidoreductase, alpha	0.38	714	359	79	21	678	18	708	e-146	459		CAURIC_RS05135	No Hits Found												CAURIC_RS05135	No Hits Found
		CAURIC_RS05140	No Hits Found												CAURIC_RS05140	Cgl1505 COG0518 GMP synthase - Glutamine amidotransferase domain	0.38	247	146	6	1	247	2	242	7e-057	182		CAURIC_RS05140	No Hits Found												CAURIC_RS05140	No Hits Found
		CAURIC_RS05145	No Hits Found												CAURIC_RS05145	No Hits Found												CAURIC_RS05145	No Hits Found												CAURIC_RS05145	No Hits Found
		CAURIC_RS05150	No Hits Found												CAURIC_RS05150	No Hits Found												CAURIC_RS05150	No Hits Found												CAURIC_RS05150	No Hits Found
		CAURIC_RS05155	22738|vfid|55576|vsiid|76443|ssid|carbomycin_resistance_protein_[St	0.33	516	296	49	26	509	28	526	2e-060	208		CAURIC_RS05155	MA1747 COG1122 ABC-type cobalt transport system, ATPase component	0.27	218	112	47	24	527	33	227	2e-008	57.0		CAURIC_RS05155	AAC32027 carbomycin resistance protein [Streptomyces	0.33	516	296	49	26	509	28	526	8e-061	208		CAURIC_RS05155	gi|14523569|gb|AAK65130.1| NodI ABC transporter, ATP-binding	0.26	233	130	41	336	240	57
		CAURIC_RS05160	No Hits Found												CAURIC_RS05160	No Hits Found												CAURIC_RS05160	No Hits Found												CAURIC_RS05160	No Hits Found
		CAURIC_RS05165	No Hits Found												CAURIC_RS05165	No Hits Found												CAURIC_RS05165	No Hits Found												CAURIC_RS05165	No Hits Found
		CAURIC_RS05170	18823|vfid|42235|vsiid|63072|ssid|hypothetical_protein_gbs0140_[Str	0.39	139	79	5	2	140	5	138	1e-030	107		CAURIC_RS05170	Cgl1523 COG0822 NifU homolog involved in Fe-S cluster formation	0.83	138	23		1	138	1	138	4e-086	248		CAURIC_RS05170	No Hits Found												CAURIC_RS05170	No Hits Found
		CAURIC_RS05175	18535|vfid|41659|vsiid|62496|ssid|selenocysteine_lyase_[Streptococc	0.45	414	214	11	3	413	2	407	e-127	372		CAURIC_RS05175	Cgl1524 COG0520 Selenocysteine lyase	0.72	410	111		4	413	10	419	0.0	621		CAURIC_RS05175	No Hits Found												CAURIC_RS05175	gi|13432178|sp|P37030.2|NIFS_BRADU RecName: Full=Cysteine	0.25	403	247	52	23	405	3
		CAURIC_RS05180	18820|vfid|42229|vsiid|63066|ssid|hypothetical_protein_gbs0137_[Str	0.56	252	100	10	1	250	1	244	4e-098	286		CAURIC_RS05180	PAB2260 COG1122 ABC-type cobalt transport system, ATPase component	0.3	230	145	14	20	247	12	229	4e-018	81.3		CAURIC_RS05180	NC_002758.1121879.p01 ABC transporter. Homology: ABC	0.3	234	128	34	14	234	345	557	7e-017	77.8		CAURIC_RS05180	gi|150031394|gb|ABR63510.1| type I secretion system ATPase	0.27	216	138	18	24	234	366
		CAURIC_RS05185	18537|vfid|41663|vsiid|62500|ssid|hypothetical_protein_SAG0145_[Str	0.22	274	195	17	115	382	192	454	2e-017	83.6		CAURIC_RS05185	No Hits Found												CAURIC_RS05185	No Hits Found												CAURIC_RS05185	No Hits Found
		CAURIC_RS05190	18537|vfid|41663|vsiid|62500|ssid|hypothetical_protein_SAG0145_[Str	0.61	459	176	1	18	476	15	472	0.0	613		CAURIC_RS05190	No Hits Found												CAURIC_RS05190	No Hits Found												CAURIC_RS05190	No Hits Found
		CAURIC_RS05195	No Hits Found												CAURIC_RS05195	No Hits Found												CAURIC_RS05195	No Hits Found												CAURIC_RS05195	No Hits Found
		CAURIC_RS05200	No Hits Found												CAURIC_RS05200	No Hits Found												CAURIC_RS05200	No Hits Found												CAURIC_RS05200	No Hits Found
		CAURIC_RS05205	21751|vfid|53684|vsiid|74551|ssid|ABC_transporter-	0.32	239	154	7	10	243	14	250	2e-038	138		CAURIC_RS05205	FN0801 COG1126 ABC-type polar amino acid transport system, ATPase	0.31	215	139	9	12	217	1	215	4e-037	133		CAURIC_RS05205	YP_001373621 ABC transporter-related protein [Bacillus cereus	0.32	239	154	7	10	243	14	250	9e-039	138		CAURIC_RS05205	gi|27350284|dbj|BAC47295.1| transporter of Nod factors	0.36	230	138	7	9	232	4
		CAURIC_RS05210	No Hits Found												CAURIC_RS05210	No Hits Found												CAURIC_RS05210	No Hits Found												CAURIC_RS05210	No Hits Found
		CAURIC_RS05215	No Hits Found												CAURIC_RS05215	No Hits Found												CAURIC_RS05215	No Hits Found												CAURIC_RS05215	No Hits Found
		CAURIC_RS05220	No Hits Found												CAURIC_RS05220	MA4420 COG0382 4-hydroxybenzoate polyprenyltransferase and related	0.27	266	168	24	51	307	54	304	8e-008	53.1		CAURIC_RS05220	No Hits Found												CAURIC_RS05220	No Hits Found
		CAURIC_RS05225	18590|vfid|41769|vsiid|62606|ssid|transketolase,	0.33	239	143	16	31	267	19	243	6e-033	128		CAURIC_RS05225	Cgl1536 COG0021 Transketolase	0.75	693	167	3	1	690	4	696	0.0	1046		CAURIC_RS05225	No Hits Found												CAURIC_RS05225	gi|154156505|gb|ABS63722.1| transketolase [Parvibaculum	0.44	658	338	28	31	682	35
		CAURIC_RS05230	No Hits Found												CAURIC_RS05230	Cgl1537 COG0176 Transaldolase	0.6	362	136	8	16	374	4	360	e-149	426		CAURIC_RS05230	No Hits Found												CAURIC_RS05230	No Hits Found
		CAURIC_RS05235	No Hits Found												CAURIC_RS05235	Cgl1538 COG0364 Glucose-6-phosphate 1-dehydrogenase	0.76	521	111	11	3	523	5	514	0.0	826		CAURIC_RS05235	No Hits Found												CAURIC_RS05235	No Hits Found
		CAURIC_RS05240	No Hits Found												CAURIC_RS05240	Cgl1539 COG3429 Glucose-6-P dehydrogenase subunit	0.49	315	156	4	1	312	1	314	e-104	308		CAURIC_RS05240	No Hits Found												CAURIC_RS05240	No Hits Found
		CAURIC_RS05245	No Hits Found												CAURIC_RS05245	Rv1445c COG0363 6-phosphogluconolactonase/Glucosamine-6-phosphate	0.44	254	121	21	8	253	5	245	1e-057	184		CAURIC_RS05245	No Hits Found												CAURIC_RS05245	No Hits Found
		CAURIC_RS05250	No Hits Found												CAURIC_RS05250	No Hits Found												CAURIC_RS05250	No Hits Found												CAURIC_RS05250	No Hits Found
		CAURIC_RS05255	No Hits Found												CAURIC_RS05255	No Hits Found												CAURIC_RS05255	No Hits Found												CAURIC_RS05255	No Hits Found
		CAURIC_RS05260	7423|vfid|8732|vsiid|10650|ssid|triosephosphate_isomerase_[Pseudomo	0.47	256	124	11	4	256	2	249	7e-065	202		CAURIC_RS05260	Cgl1548 COG0149 Triosephosphate isomerase	0.77	243	54		4	246	3	245	e-136	384		CAURIC_RS05260	No Hits Found												CAURIC_RS05260	gi|15074371|emb|CAC46017.1| Triosephosphate isomerase	0.42	244	134	6	6	249	7
		CAURIC_RS05265	No Hits Found												CAURIC_RS05265	Cgl1549 COG0126 3-phosphoglycerate kinase	0.75	403	97	2	1	401	1	403	0.0	610		CAURIC_RS05265	No Hits Found												CAURIC_RS05265	No Hits Found
		CAURIC_RS05270	No Hits Found												CAURIC_RS05270	Cgl1550 COG0057 Glyceraldehyde-3-phosphate	0.75	335	81	1	1	335	1	334	e-179	499		CAURIC_RS05270	No Hits Found												CAURIC_RS05270	No Hits Found
		CAURIC_RS05275	No Hits Found												CAURIC_RS05275	No Hits Found												CAURIC_RS05275	No Hits Found												CAURIC_RS05275	No Hits Found
		CAURIC_RS05280	No Hits Found												CAURIC_RS05280	No Hits Found												CAURIC_RS05280	No Hits Found												CAURIC_RS05280	No Hits Found
		CAURIC_RS05285	No Hits Found												CAURIC_RS05285	No Hits Found												CAURIC_RS05285	No Hits Found												CAURIC_RS05285	No Hits Found
		CAURIC_RS05290	No Hits Found												CAURIC_RS05290	No Hits Found												CAURIC_RS05290	No Hits Found												CAURIC_RS05290	No Hits Found
		CAURIC_RS05295	No Hits Found												CAURIC_RS05295	No Hits Found												CAURIC_RS05295	No Hits Found												CAURIC_RS05295	No Hits Found
		CAURIC_RS05300	No Hits Found												CAURIC_RS05300	Cgl1556 COG0054 Riboflavin synthase beta-chain	0.55	156	68	2	1	156	1	154	1e-055	172		CAURIC_RS05300	No Hits Found												CAURIC_RS05300	No Hits Found
		CAURIC_RS05305	No Hits Found												CAURIC_RS05305	Cgl1557_1 COG0108 3,4-dihydroxy-2-butanone 4-phosphate synthase	0.76	202	46	1	10	211	11	211	e-107	315		CAURIC_RS05305	No Hits Found												CAURIC_RS05305	No Hits Found
		CAURIC_RS05310	No Hits Found												CAURIC_RS05310	Cgl1558 COG0307 Riboflavin synthase alpha chain	0.56	209	81	9	1	209	1	200	5e-079	235		CAURIC_RS05310	No Hits Found												CAURIC_RS05310	No Hits Found
		CAURIC_RS05315	No Hits Found												CAURIC_RS05315	MT1453_2 COG1985 Pyrimidine reductase, riboflavin biosynthesis	0.46	205	103	7	141	345	6	203	4e-043	148		CAURIC_RS05315	No Hits Found												CAURIC_RS05315	No Hits Found
		CAURIC_RS05320	2718|vfid|3176|vsiid|3738|ssid|<locus|FTT0789|gene|rpe_|ref|GI:5660	0.42	219	118	9	7	220	6	220	2e-047	155		CAURIC_RS05320	Cgl1560 COG0036 Pentose-5-phosphate-3-epimerase	0.55	219	93	5	1	217	1	216	1e-080	240		CAURIC_RS05320	No Hits Found												CAURIC_RS05320	No Hits Found
		CAURIC_RS05325	No Hits Found												CAURIC_RS05325	No Hits Found												CAURIC_RS05325	No Hits Found												CAURIC_RS05325	No Hits Found
		CAURIC_RS05330	21655|vfid|53508|vsiid|74375|ssid|RecName:_Full=Bifunctional_polymy	0.27	254	172	13	1	253	1	242	1e-022	98.2		CAURIC_RS05330	SA0924 COG0299 Folate-dependent phosphoribosylglycinamide	0.27	162	106	11	23	184	28	178	1e-011	62.8		CAURIC_RS05330	Q83QT8 RecName: Full=Bifunctional polymyxin resistance protein	0.27	254	172	13	1	253	1	242	4e-023	98.2		CAURIC_RS05330	No Hits Found
		CAURIC_RS05335	No Hits Found												CAURIC_RS05335	No Hits Found												CAURIC_RS05335	No Hits Found												CAURIC_RS05335	No Hits Found
		CAURIC_RS05340	No Hits Found												CAURIC_RS05340	No Hits Found												CAURIC_RS05340	No Hits Found												CAURIC_RS05340	No Hits Found
		CAURIC_RS05345	No Hits Found												CAURIC_RS05345	Cgl1565 COG0192 S-adenosylmethionine synthetase	0.73	406	97	10	2	404	6	404	0.0	610		CAURIC_RS05345	No Hits Found												CAURIC_RS05345	No Hits Found
		CAURIC_RS05350	No Hits Found												CAURIC_RS05350	Cgl1566 COG0452 Phosphopantothenoylcysteine	0.62	411	149	7	9	416	6	412	e-178	503		CAURIC_RS05350	No Hits Found												CAURIC_RS05350	No Hits Found
		CAURIC_RS05355	No Hits Found												CAURIC_RS05355	No Hits Found												CAURIC_RS05355	No Hits Found												CAURIC_RS05355	No Hits Found
		CAURIC_RS05360	No Hits Found												CAURIC_RS05360	Cgl1568 COG0194 Guanylate kinase	0.68	164	52		24	187	1	164	1e-081	239		CAURIC_RS05360	No Hits Found												CAURIC_RS05360	No Hits Found
		CAURIC_RS05365	No Hits Found												CAURIC_RS05365	No Hits Found												CAURIC_RS05365	No Hits Found												CAURIC_RS05365	No Hits Found
		CAURIC_RS05370	No Hits Found												CAURIC_RS05370	Cgl1570 COG0284 Orotidine-5'-phosphate decarboxylase	0.56	288	100	24	9	294	2	267	e-108	314		CAURIC_RS05370	No Hits Found												CAURIC_RS05370	No Hits Found
		CAURIC_RS05375	15125|vfid|24323|vsiid|45143|ssid|tr|Q5NEH1|Q5NEH1_FRATT_Carbamoyl-	0.49	1126	496	70	1	1112	1	1070	0.0	1101		CAURIC_RS05375	mll0203 COG0439 Biotin carboxylase	0.25	242	152	29	666	890	91	320	3e-013	73.9		CAURIC_RS05375	No Hits Found												CAURIC_RS05375	gi|15076304|emb|CAC47857.1| Pyruvate carboxylase [Sinorhizobium	0.22	231	161	17	117	337	107
		CAURIC_RS05380	15124|vfid|24322|vsiid|45142|ssid|tr|Q5NEH2|Q5NEH2_FRATT_Carbamoyl-	0.42	386	196	26	4	375	8	381	2e-098	297		CAURIC_RS05380	No Hits Found												CAURIC_RS05380	No Hits Found												CAURIC_RS05380	No Hits Found
		CAURIC_RS05385	No Hits Found												CAURIC_RS05385	Cgl1573 COG0044 Dihydroorotase and related cyclic amidohydrolases	0.72	447	113	12	18	462	8	444	0.0	677		CAURIC_RS05385	No Hits Found												CAURIC_RS05385	No Hits Found
		CAURIC_RS05390	15126|vfid|24324|vsiid|45144|ssid|tr|Q5NEH0|Q5NEH0_FRATT_Aspartate_	0.28	318	201	25	1	308	4	306	6e-035	128		CAURIC_RS05390	Cgl1574 COG0540 Aspartate carbamoyltransferase, catalytic chain	0.71	316	80	9	1	312	1	311	e-167	467		CAURIC_RS05390	No Hits Found												CAURIC_RS05390	No Hits Found
		CAURIC_RS05395	No Hits Found												CAURIC_RS05395	Cgl1575 COG2065 Pyrimidine operon attenuation protein/uracil	0.73	175	46		12	186	11	185	2e-090	263		CAURIC_RS05395	No Hits Found												CAURIC_RS05395	No Hits Found
		CAURIC_RS05400	No Hits Found												CAURIC_RS05400	No Hits Found												CAURIC_RS05400	No Hits Found												CAURIC_RS05400	No Hits Found
		CAURIC_RS05405	No Hits Found												CAURIC_RS05405	No Hits Found												CAURIC_RS05405	No Hits Found												CAURIC_RS05405	No Hits Found
		CAURIC_RS05410	No Hits Found												CAURIC_RS05410	Cgl1582 COG0006 Xaa-Pro aminopeptidase	0.44	345	175	17	30	363	25	363	3e-081	252		CAURIC_RS05410	No Hits Found												CAURIC_RS05410	No Hits Found
		CAURIC_RS05415	No Hits Found												CAURIC_RS05415	ML0519 COG0757 3-dehydroquinate dehydratase II	0.6	139	53	2	7	145	4	140	6e-053	164		CAURIC_RS05415	No Hits Found												CAURIC_RS05415	No Hits Found
		CAURIC_RS05420	No Hits Found												CAURIC_RS05420	Cgl1583 COG0337 3-dehydroquinate synthetase	0.53	360	160	6	1	356	7	364	e-125	363		CAURIC_RS05420	No Hits Found												CAURIC_RS05420	No Hits Found
		CAURIC_RS05425	No Hits Found												CAURIC_RS05425	Cgl1584 COG0703 Shikimate kinase	0.47	165	87		2	166	24	188	2e-047	153		CAURIC_RS05425	No Hits Found												CAURIC_RS05425	No Hits Found
		CAURIC_RS05430	No Hits Found												CAURIC_RS05430	Cgl1585 COG0082 Chorismate synthase	0.73	407	106	3	1	407	4	407	0.0	580		CAURIC_RS05430	No Hits Found												CAURIC_RS05430	No Hits Found
		CAURIC_RS05435	No Hits Found												CAURIC_RS05435	No Hits Found												CAURIC_RS05435	No Hits Found												CAURIC_RS05435	No Hits Found
		CAURIC_RS05440	No Hits Found												CAURIC_RS05440	Cgl1591 COG0169 Shikimate 5-dehydrogenase	0.35	334	134	83	24	349	8	266	2e-042	148		CAURIC_RS05440	No Hits Found												CAURIC_RS05440	No Hits Found
		CAURIC_RS05445	No Hits Found												CAURIC_RS05445	No Hits Found												CAURIC_RS05445	No Hits Found												CAURIC_RS05445	No Hits Found
		CAURIC_RS05450	No Hits Found												CAURIC_RS05450	No Hits Found												CAURIC_RS05450	No Hits Found												CAURIC_RS05450	No Hits Found
		CAURIC_RS05455	No Hits Found												CAURIC_RS05455	No Hits Found												CAURIC_RS05455	No Hits Found												CAURIC_RS05455	No Hits Found
		CAURIC_RS05460	20579|vfid|45746|vsiid|66583|ssid|recombination_factor_protein_RarA	0.41	456	232	35	22	474	8	431	e-105	320		CAURIC_RS05460	No Hits Found												CAURIC_RS05460	No Hits Found												CAURIC_RS05460	No Hits Found
		CAURIC_RS05465	No Hits Found												CAURIC_RS05465	No Hits Found												CAURIC_RS05465	No Hits Found												CAURIC_RS05465	No Hits Found
		CAURIC_RS05470	14026|vfid|22499|vsiid|42752|ssid|VFDB_orf45|putative lysil-tRNA	0.25	286	178	35	19	285	62	331	8e-016	80.1		CAURIC_RS05470	No Hits Found												CAURIC_RS05470	No Hits Found												CAURIC_RS05470	No Hits Found
		CAURIC_RS05475	16608|vfid|37806|vsiid|58643|ssid|KpLE2_phage-	0.39	143	67	20	2	138	247	375	9e-022	89.0		CAURIC_RS05475	No Hits Found												CAURIC_RS05475	No Hits Found												CAURIC_RS05475	No Hits Found
		CAURIC_RS05480	16774|vfid|38138|vsiid|58975|ssid|IS30_transposase_encoded_within_p	0.43	82	46		142	223	73	154	3e-009	55.8		CAURIC_RS05480	No Hits Found												CAURIC_RS05480	No Hits Found												CAURIC_RS05480	No Hits Found
		CAURIC_RS05485	No Hits Found												CAURIC_RS05485	No Hits Found												CAURIC_RS05485	No Hits Found												CAURIC_RS05485	No Hits Found
		CAURIC_RS05490	No Hits Found												CAURIC_RS05490	No Hits Found												CAURIC_RS05490	No Hits Found												CAURIC_RS05490	No Hits Found
		CAURIC_RS05495	No Hits Found												CAURIC_RS05495	No Hits Found												CAURIC_RS05495	No Hits Found												CAURIC_RS05495	No Hits Found
		CAURIC_RS05500	No Hits Found												CAURIC_RS05500	Cgl0328 COG0737 5'-nucleotidase/2',3'-cyclic phosphodiesterase and	0.48	647	291	39	3	629	2	629	0.0	536		CAURIC_RS05500	No Hits Found												CAURIC_RS05500	No Hits Found
		CAURIC_RS05505	No Hits Found												CAURIC_RS05505	CAC0935 COG3705 ATP phosphoribosyltransferase involved in histidine	0.25	389	233	55	18	370	3	372	6e-019	88.2		CAURIC_RS05505	No Hits Found												CAURIC_RS05505	No Hits Found
		CAURIC_RS05510	20167|vfid|44922|vsiid|65759|ssid|hypothetical_protein_t1937_[Salmo	0.29	187	121	10	80	259	26	209	2e-021	89.0		CAURIC_RS05510	No Hits Found												CAURIC_RS05510	No Hits Found												CAURIC_RS05510	No Hits Found
		CAURIC_RS05515	No Hits Found												CAURIC_RS05515	No Hits Found												CAURIC_RS05515	No Hits Found												CAURIC_RS05515	gi|110284741|gb|ABG62800.1| peptidyl-prolyl cis-trans isomerase,	0.27	159	89	26	129	286	11
		CAURIC_RS05520	2506|vfid|2750|vsiid|3108|ssid|VFDB_relA_GTP_pyrophosphokinase_[Myc	0.67	739	233	10	23	756	57	790	0.0	1025		CAURIC_RS05520	No Hits Found												CAURIC_RS05520	No Hits Found												CAURIC_RS05520	gi|15073997|emb|CAC45644.1| Putative GTP pyrophosphokinase (ATP:GTP	0.35	740	453	27	33	752	7
		CAURIC_RS05525	No Hits Found												CAURIC_RS05525	Cgl1615 COG0503 Adenine/guanine phosphoribosyltransferases and	0.58	170	70		15	184	12	181	3e-064	197		CAURIC_RS05525	No Hits Found												CAURIC_RS05525	No Hits Found
		CAURIC_RS05530	No Hits Found												CAURIC_RS05530	Cgl1616 COG0747 ABC-type dipeptide transport system, periplasmic	0.35	524	316	23	12	515	8	528	2e-088	282		CAURIC_RS05530	No Hits Found												CAURIC_RS05530	No Hits Found
		CAURIC_RS05535	5874|vfid|20080|vsiid|38972|ssid|tr|Q79VF7|Q79VF7_CORGL_Preprotein_	0.56	318	138	1	2	319	31	347	e-125	370		CAURIC_RS05535	No Hits Found												CAURIC_RS05535	No Hits Found												CAURIC_RS05535	No Hits Found
		CAURIC_RS05540	11711|vfid|18416|vsiid|32972|ssid|tr|Q98LD6|Q98LD6_RHILO_Probable_p	0.33	313	158	50	232	539	237	504	1e-034	139		CAURIC_RS05540	No Hits Found												CAURIC_RS05540	No Hits Found												CAURIC_RS05540	No Hits Found
		CAURIC_RS05545	No Hits Found												CAURIC_RS05545	No Hits Found												CAURIC_RS05545	No Hits Found												CAURIC_RS05545	No Hits Found
		CAURIC_RS05550	20579|vfid|45746|vsiid|66583|ssid|recombination_factor_protein_RarA	0.3	124	73	13	46	161	20	138	7e-008	53.5		CAURIC_RS05550	No Hits Found												CAURIC_RS05550	No Hits Found												CAURIC_RS05550	No Hits Found
		CAURIC_RS05555	No Hits Found												CAURIC_RS05555	No Hits Found												CAURIC_RS05555	No Hits Found												CAURIC_RS05555	No Hits Found
		CAURIC_RS05560	No Hits Found												CAURIC_RS05560	No Hits Found												CAURIC_RS05560	No Hits Found												CAURIC_RS05560	No Hits Found
		CAURIC_RS05565	No Hits Found												CAURIC_RS05565	No Hits Found												CAURIC_RS05565	No Hits Found												CAURIC_RS05565	No Hits Found
		CAURIC_RS05570	No Hits Found												CAURIC_RS05570	No Hits Found												CAURIC_RS05570	No Hits Found												CAURIC_RS05570	No Hits Found
		CAURIC_RS05575	No Hits Found												CAURIC_RS05575	BH0023 COG0311 Predicted glutamine amidotransferase involved in	0.52	188	81	9	16	200	4	185	5e-059	184		CAURIC_RS05575	No Hits Found												CAURIC_RS05575	No Hits Found
		CAURIC_RS05580	No Hits Found												CAURIC_RS05580	Cgl1624 COG1946 Acyl-CoA thioesterase	0.63	280	101	1	11	290	4	282	e-124	355		CAURIC_RS05580	No Hits Found												CAURIC_RS05580	No Hits Found
		CAURIC_RS05585	No Hits Found												CAURIC_RS05585	MT2681 COG0214 Pyridoxine biosynthesis enzyme	0.84	291	46		22	312	16	306	e-179	497		CAURIC_RS05585	No Hits Found												CAURIC_RS05585	No Hits Found
		CAURIC_RS05590	No Hits Found												CAURIC_RS05590	No Hits Found												CAURIC_RS05590	No Hits Found												CAURIC_RS05590	No Hits Found
		CAURIC_RS05595	7858|vfid|9643|vsiid|11766|ssid|VFDB_bplH|putative glycosyl	0.24	297	205	20	89	375	93	379	6e-011	63.2		CAURIC_RS05595	PAB2292 COG0297 Glycogen synthase	0.22	317	200	45	89	372	122	426	7e-008	54.3		CAURIC_RS05595	No Hits Found												CAURIC_RS05595	gi|290964083|emb|CBG39923.1| putative glycosyltransferase	0.23	371	250	33	15	376	31
		CAURIC_RS05600	8215|vfid|10343|vsiid|12812|ssid|VFDB_htrB|lipid A biosynthesis	0.18	219	166	12	24	238	18	228	4e-010	59.7		CAURIC_RS05600	No Hits Found												CAURIC_RS05600	No Hits Found												CAURIC_RS05600	No Hits Found
		CAURIC_RS05605	No Hits Found												CAURIC_RS05605	Cgl1629 COG0558 Phosphatidylglycerophosphate synthase	0.53	219	101	1	1	218	1	219	6e-075	226		CAURIC_RS05605	No Hits Found												CAURIC_RS05605	No Hits Found
		CAURIC_RS05610	No Hits Found												CAURIC_RS05610	No Hits Found												CAURIC_RS05610	No Hits Found												CAURIC_RS05610	No Hits Found
		CAURIC_RS05615	No Hits Found												CAURIC_RS05615	No Hits Found												CAURIC_RS05615	No Hits Found												CAURIC_RS05615	No Hits Found
		CAURIC_RS05620	No Hits Found												CAURIC_RS05620	Cgl1632 COG2837 Predicted iron-dependent peroxidase	0.43	367	177	32	86	429	3	360	1e-091	281		CAURIC_RS05620	No Hits Found												CAURIC_RS05620	No Hits Found
		CAURIC_RS05625	No Hits Found												CAURIC_RS05625	No Hits Found												CAURIC_RS05625	No Hits Found												CAURIC_RS05625	No Hits Found
		CAURIC_RS05630	No Hits Found												CAURIC_RS05630	No Hits Found												CAURIC_RS05630	No Hits Found												CAURIC_RS05630	No Hits Found
		CAURIC_RS05635	No Hits Found												CAURIC_RS05635	No Hits Found												CAURIC_RS05635	No Hits Found												CAURIC_RS05635	No Hits Found
		CAURIC_RS05640	No Hits Found												CAURIC_RS05640	No Hits Found												CAURIC_RS05640	No Hits Found												CAURIC_RS05640	No Hits Found
		CAURIC_RS05680	No Hits Found												CAURIC_RS05680	No Hits Found												CAURIC_RS05680	No Hits Found												CAURIC_RS05680	No Hits Found
		CAURIC_RS05685	No Hits Found												CAURIC_RS05685	No Hits Found												CAURIC_RS05685	No Hits Found												CAURIC_RS05685	No Hits Found
		CAURIC_RS05690	No Hits Found												CAURIC_RS05690	Cgl0431 COG1232 Protoporphyrinogen oxidase	0.42	463	243	24	35	489	1	447	e-100	308		CAURIC_RS05690	No Hits Found												CAURIC_RS05690	No Hits Found
		CAURIC_RS05695	No Hits Found												CAURIC_RS05695	Cgl0430 COG0407 Uroporphyrinogen-III decarboxylase	0.61	368	129	13	13	380	20	374	e-156	444		CAURIC_RS05695	No Hits Found												CAURIC_RS05695	No Hits Found
		CAURIC_RS05700	No Hits Found												CAURIC_RS05700	No Hits Found												CAURIC_RS05700	No Hits Found												CAURIC_RS05700	No Hits Found
		CAURIC_RS05705	15155|vfid|24353|vsiid|45173|ssid|tr|Q5NGQ9|Q5NGQ9_FRATT_Ribonuclea	0.27	277	164	37	14	275	2	256	9e-019	87.0		CAURIC_RS05705	No Hits Found												CAURIC_RS05705	No Hits Found												CAURIC_RS05705	No Hits Found
		CAURIC_RS05710	18591|vfid|41771|vsiid|62608|ssid|transketolase,	0.24	309	212	20	325	631	11	301	2e-017	83.6		CAURIC_RS05710	Ta0617 COG3958 Transketolase, C-terminal subunit	0.28	308	203	18	324	629	8	299	5e-033	129		CAURIC_RS05710	No Hits Found												CAURIC_RS05710	No Hits Found
		CAURIC_RS05715	No Hits Found												CAURIC_RS05715	No Hits Found												CAURIC_RS05715	No Hits Found												CAURIC_RS05715	No Hits Found
		CAURIC_RS05720	No Hits Found												CAURIC_RS05720	No Hits Found												CAURIC_RS05720	No Hits Found												CAURIC_RS05720	No Hits Found
		CAURIC_RS05725	No Hits Found												CAURIC_RS05725	No Hits Found												CAURIC_RS05725	No Hits Found												CAURIC_RS05725	No Hits Found
		CAURIC_RS05730	17732|vfid|40053|vsiid|60890|ssid|deoxyuridine_5`-	0.32	143	86	10	12	153	5	138	2e-016	70.9		CAURIC_RS05730	Cgl1859 COG0756 dUTPase	0.65	144	47	3	10	153	7	147	2e-064	194		CAURIC_RS05730	No Hits Found												CAURIC_RS05730	No Hits Found
		CAURIC_RS05735	No Hits Found												CAURIC_RS05735	No Hits Found												CAURIC_RS05735	No Hits Found												CAURIC_RS05735	No Hits Found
		CAURIC_RS05740	No Hits Found												CAURIC_RS05740	No Hits Found												CAURIC_RS05740	No Hits Found												CAURIC_RS05740	No Hits Found
		CAURIC_RS05745	No Hits Found												CAURIC_RS05745	Cgl1863 COG0483 Archaeal fructose-1,6-bisphosphatase and related	0.39	288	122	53	3	288	8	244	9e-052	172		CAURIC_RS05745	No Hits Found												CAURIC_RS05745	No Hits Found
		CAURIC_RS05750	No Hits Found												CAURIC_RS05750	No Hits Found												CAURIC_RS05750	No Hits Found												CAURIC_RS05750	No Hits Found
	sigA/rpoV	CAURIC_RS05755	2507|vfid|2752|vsiid|3111|ssid|VFDB_sigA|RNA polymerase sigma	0.65	531	130	52	90	575	5	528	0.0	623		CAURIC_RS05755	No Hits Found												CAURIC_RS05755	No Hits Found												CAURIC_RS05755	gi|187904236|emb|CAC47835.2| RNA polymerase sigma factor (Sigma-32)	0.31	238	145	17	338	562	40
		CAURIC_RS05760	No Hits Found												CAURIC_RS05760	No Hits Found												CAURIC_RS05760	No Hits Found												CAURIC_RS05760	No Hits Found
		CAURIC_RS05765	No Hits Found												CAURIC_RS05765	No Hits Found												CAURIC_RS05765	No Hits Found												CAURIC_RS05765	No Hits Found
		CAURIC_RS05770	No Hits Found												CAURIC_RS05770	No Hits Found												CAURIC_RS05770	No Hits Found												CAURIC_RS05770	No Hits Found
		CAURIC_RS05775	No Hits Found												CAURIC_RS05775	No Hits Found												CAURIC_RS05775	No Hits Found												CAURIC_RS05775	No Hits Found
		CAURIC_RS05780	No Hits Found												CAURIC_RS05780	No Hits Found												CAURIC_RS05780	No Hits Found												CAURIC_RS05780	No Hits Found
		CAURIC_RS05785	No Hits Found												CAURIC_RS05785	No Hits Found												CAURIC_RS05785	No Hits Found												CAURIC_RS05785	No Hits Found
		CAURIC_RS05790	2507|vfid|2752|vsiid|3111|ssid|VFDB_sigA|RNA polymerase sigma	0.6	303	117	4	27	325	224	526	e-124	365		CAURIC_RS05790	No Hits Found												CAURIC_RS05790	No Hits Found												CAURIC_RS05790	gi|187904236|emb|CAC47835.2| RNA polymerase sigma factor (Sigma-32)	0.32	243	138	27	90	314	40
	dtxR	CAURIC_RS05795	2503|vfid|2744|vsiid|3099|ssid|VFDB_ideR_IRON-	0.52	241	94	20	3	238	3	228	1e-079	238		CAURIC_RS05795	No Hits Found												CAURIC_RS05795	NC_002952.2859148.p01 putative metalloregulator. Encoded by gene	0.3	104	72		30	133	28	131	1e-008	51.6		CAURIC_RS05795	No Hits Found
		CAURIC_RS05800	No Hits Found												CAURIC_RS05800	No Hits Found												CAURIC_RS05800	No Hits Found												CAURIC_RS05800	No Hits Found
		CAURIC_RS05805	No Hits Found												CAURIC_RS05805	No Hits Found												CAURIC_RS05805	No Hits Found												CAURIC_RS05805	No Hits Found
		CAURIC_RS05810	No Hits Found												CAURIC_RS05810	No Hits Found												CAURIC_RS05810	No Hits Found												CAURIC_RS05810	No Hits Found
		CAURIC_RS05815	3261|vfid|4128|vsiid|4692|ssid|<locus|BPSL2866|start|3428079|end|34	0.33	291	181	12	9	289	2	290	9e-046	157		CAURIC_RS05815	No Hits Found												CAURIC_RS05815	No Hits Found												CAURIC_RS05815	gi|150027980|gb|ABR60097.1| transcriptional regulator, LysR family	0.29	142	95	5	12	152	7
		CAURIC_RS05820	No Hits Found												CAURIC_RS05820	No Hits Found												CAURIC_RS05820	No Hits Found												CAURIC_RS05820	No Hits Found
		CAURIC_RS05825	No Hits Found												CAURIC_RS05825	No Hits Found												CAURIC_RS05825	No Hits Found												CAURIC_RS05825	No Hits Found
		CAURIC_RS05830	No Hits Found												CAURIC_RS05830	No Hits Found												CAURIC_RS05830	No Hits Found												CAURIC_RS05830	No Hits Found
		CAURIC_RS05835	No Hits Found												CAURIC_RS05835	No Hits Found												CAURIC_RS05835	No Hits Found												CAURIC_RS05835	No Hits Found
		CAURIC_RS05840	No Hits Found												CAURIC_RS05840	No Hits Found												CAURIC_RS05840	No Hits Found												CAURIC_RS05840	No Hits Found
		CAURIC_RS05845	No Hits Found												CAURIC_RS05845	No Hits Found												CAURIC_RS05845	No Hits Found												CAURIC_RS05845	No Hits Found
		CAURIC_RS05850	No Hits Found												CAURIC_RS05850	Cgl1894 COG2233 Xanthine/uracil permeases	0.74	424	108		12	435	5	428	0.0	615		CAURIC_RS05850	No Hits Found												CAURIC_RS05850	No Hits Found
		CAURIC_RS05855	No Hits Found												CAURIC_RS05855	No Hits Found												CAURIC_RS05855	No Hits Found												CAURIC_RS05855	No Hits Found
		CAURIC_RS05860	No Hits Found												CAURIC_RS05860	No Hits Found												CAURIC_RS05860	No Hits Found												CAURIC_RS05860	No Hits Found
		CAURIC_RS05865	No Hits Found												CAURIC_RS05865	Cgl1898 COG0253 Diaminopimelate epimerase	0.53	295	112	24	22	316	7	277	4e-088	265		CAURIC_RS05865	No Hits Found												CAURIC_RS05865	No Hits Found
		CAURIC_RS05870	No Hits Found												CAURIC_RS05870	No Hits Found												CAURIC_RS05870	No Hits Found												CAURIC_RS05870	No Hits Found
		CAURIC_RS05875	No Hits Found												CAURIC_RS05875	No Hits Found												CAURIC_RS05875	No Hits Found												CAURIC_RS05875	No Hits Found
		CAURIC_RS05880	No Hits Found												CAURIC_RS05880	No Hits Found												CAURIC_RS05880	No Hits Found												CAURIC_RS05880	No Hits Found
		CAURIC_RS05885	No Hits Found												CAURIC_RS05885	MK0797 COG1032 Fe-S oxidoreductase	0.25	308	194	36	77	362	72	365	1e-016	82.4		CAURIC_RS05885	No Hits Found												CAURIC_RS05885	No Hits Found
		CAURIC_RS05890	18814|vfid|42217|vsiid|63054|ssid|hypothetical_protein_gbs0131_[Str	0.47	244	126	1	6	248	2	245	7e-073	222		CAURIC_RS05890	Cgl1905 COG1126 ABC-type polar amino acid transport system, ATPase	0.78	250	54		1	250	1	250	e-146	408		CAURIC_RS05890	NC_012469.1.7686878.p01 macrolide export ATP-binding/permease	0.42	223	121	8	10	226	5	225	5e-049	159		CAURIC_RS05890	gi|15140729|emb|CAC49243.1| phosphate uptake ABC transporter	0.38	229	132	9	12	231	4
		CAURIC_RS05895	8266|vfid|10404|vsiid|12884|ssid|VFDB_peb1A_bifunctional_adhesin/AB	0.27	258	170	18	5	257	1	245	5e-017	78.6		CAURIC_RS05895	No Hits Found												CAURIC_RS05895	No Hits Found												CAURIC_RS05895	No Hits Found
		CAURIC_RS05900	18815|vfid|42219|vsiid|63056|ssid|hypothetical_protein_gbs0132_[Str	0.29	177	106	19	52	224	341	502	8e-013	66.6		CAURIC_RS05900	Cgl1907 COG0765 ABC-type amino acid transport system, permease	0.72	227	61	1	3	228	2	228	e-115	329		CAURIC_RS05900	No Hits Found												CAURIC_RS05900	No Hits Found
		CAURIC_RS05905	18815|vfid|42219|vsiid|63056|ssid|hypothetical_protein_gbs0132_[Str	0.28	215	140	14	67	270	293	504	6e-022	95.5		CAURIC_RS05905	Cgl1908 COG0765 ABC-type amino acid transport system, permease	0.67	307	100		2	308	4	310	e-154	434		CAURIC_RS05905	No Hits Found												CAURIC_RS05905	No Hits Found
		CAURIC_RS05910	No Hits Found												CAURIC_RS05910	No Hits Found												CAURIC_RS05910	No Hits Found												CAURIC_RS05910	No Hits Found
		CAURIC_RS05915	No Hits Found												CAURIC_RS05915	No Hits Found												CAURIC_RS05915	No Hits Found												CAURIC_RS05915	No Hits Found
		CAURIC_RS05920	No Hits Found												CAURIC_RS05920	No Hits Found												CAURIC_RS05920	No Hits Found												CAURIC_RS05920	No Hits Found
		CAURIC_RS05925	No Hits Found												CAURIC_RS05925	No Hits Found												CAURIC_RS05925	No Hits Found												CAURIC_RS05925	No Hits Found
		CAURIC_RS05930	17440|vfid|39469|vsiid|60306|ssid|ABC_transporter,	0.3	188	117	14	48	224	36	220	9e-025	100		CAURIC_RS05930	Cgl1914 COG1122 ABC-type cobalt transport system, ATPase component	0.55	216	89	8	11	226	4	211	4e-065	202		CAURIC_RS05930	NC_011586.7043668.p01 macrolide export ATP-binding/permease protein	0.34	219	117	26	25	226	17	226	1e-028	112		CAURIC_RS05930	gi|86283487|gb|ABC92550.1| cell-division ATP-binding protein	0.33	169	104	8	48	209	50
		CAURIC_RS05935	No Hits Found												CAURIC_RS05935	Cgl1915 COG0619 ABC-type cobalt transport system, permease	0.45	205	105	6	5	206	2	203	2e-055	174		CAURIC_RS05935	No Hits Found												CAURIC_RS05935	No Hits Found
		CAURIC_RS05940	No Hits Found												CAURIC_RS05940	No Hits Found												CAURIC_RS05940	No Hits Found												CAURIC_RS05940	No Hits Found
		CAURIC_RS05945	No Hits Found												CAURIC_RS05945	No Hits Found												CAURIC_RS05945	No Hits Found												CAURIC_RS05945	No Hits Found
		CAURIC_RS05950	No Hits Found												CAURIC_RS05950	No Hits Found												CAURIC_RS05950	No Hits Found												CAURIC_RS05950	No Hits Found
		CAURIC_RS05955	No Hits Found												CAURIC_RS05955	Cgl1919 COG0558 Phosphatidylglycerophosphate synthase	0.57	181	71	6	25	205	32	206	7e-066	202		CAURIC_RS05955	No Hits Found												CAURIC_RS05955	No Hits Found
		CAURIC_RS05960	16851|vfid|38291|vsiid|59128|ssid|putative_phage_inhibition,	0.35	292	151	36	15	281	21	301	6e-048	164		CAURIC_RS05960	Cgl1921 COG0861 Membrane protein TerC, possibly involved in	0.7	345	93	10	1	335	1	345	e-173	487		CAURIC_RS05960	No Hits Found												CAURIC_RS05960	No Hits Found
		CAURIC_RS05965	17468|vfid|39525|vsiid|60362|ssid|cell_division_protein_FtsK_[Enteroc	0.47	496	235	24	517	1003	319	799	e-139	439		CAURIC_RS05965	No Hits Found												CAURIC_RS05965	No Hits Found												CAURIC_RS05965	No Hits Found
		CAURIC_RS05970	No Hits Found												CAURIC_RS05970	No Hits Found												CAURIC_RS05970	No Hits Found												CAURIC_RS05970	No Hits Found
		CAURIC_RS05975	No Hits Found												CAURIC_RS05975	No Hits Found												CAURIC_RS05975	NC_010079.5775899.p01 blaZ beta-lactmase. Encoded by gene	0.31	561	361	24	175	722	5	554	e-101	322		CAURIC_RS05975	No Hits Found
		CAURIC_RS05980	16620|vfid|37830|vsiid|58667|ssid|CP4-	0.28	282	192	9	13	286	13	293	7e-020	87.4		CAURIC_RS05980	No Hits Found												CAURIC_RS05980	No Hits Found												CAURIC_RS05980	No Hits Found
		CAURIC_RS05985	No Hits Found												CAURIC_RS05985	Rv2754c COG1351 Predicted alternative thymidylate synthase	0.57	260	99	11	1	260	1	249	e-108	313		CAURIC_RS05985	No Hits Found												CAURIC_RS05985	No Hits Found
		CAURIC_RS05990	No Hits Found												CAURIC_RS05990	Cgl1927 COG0289 Dihydrodipicolinate reductase	0.69	245	74		3	247	4	248	e-123	349		CAURIC_RS05990	No Hits Found												CAURIC_RS05990	No Hits Found
		CAURIC_RS05995	18881|vfid|42351|vsiid|63188|ssid|polynucleotide_phosphorylase/poly	0.4	725	378	53	62	779	10	688	e-163	489		CAURIC_RS05995	No Hits Found												CAURIC_RS05995	No Hits Found												CAURIC_RS05995	No Hits Found
		CAURIC_RS06000	No Hits Found												CAURIC_RS06000	No Hits Found												CAURIC_RS06000	No Hits Found												CAURIC_RS06000	No Hits Found
		CAURIC_RS06005	18880|vfid|42349|vsiid|63186|ssid|30S_ribosomal_protein_S15_[Stre	0.52	89	42		1	89	1	89	4e-028	96.7		CAURIC_RS06005	No Hits Found												CAURIC_RS06005	No Hits Found												CAURIC_RS06005	No Hits Found
		CAURIC_RS06010	No Hits Found												CAURIC_RS06010	Cgl1932 COG0196 FAD synthase	0.48	353	154	28	1	352	1	326	e-105	311		CAURIC_RS06010	No Hits Found												CAURIC_RS06010	No Hits Found
		CAURIC_RS06015	No Hits Found												CAURIC_RS06015	No Hits Found												CAURIC_RS06015	No Hits Found												CAURIC_RS06015	No Hits Found
		CAURIC_RS06020	9879|vfid|16584|vsiid|21112|ssid|tr|Q9Z5I5|Q9Z5I5_MYCLE_Putative_ir	0.43	207	100	17	36	231	23	223	7e-043	144		CAURIC_RS06020	Cgl1934 COG2977 Phosphopantetheinyl transferase component of	0.59	195	76	3	43	235	23	216	5e-075	226		CAURIC_RS06020	No Hits Found												CAURIC_RS06020	No Hits Found
		CAURIC_RS06025	No Hits Found												CAURIC_RS06025	No Hits Found												CAURIC_RS06025	No Hits Found												CAURIC_RS06025	No Hits Found
		CAURIC_RS06030	23886|vfid|57743|vsiid|78610|ssid|RecName:_Full=Multidrug_resistanc	0.24	342	247	11	20	351	11	351	2e-008	55.8		CAURIC_RS06030	No Hits Found												CAURIC_RS06030	NC_011586.7045550.p01 multidrug efflux pump. Encoded by gene abeM.	0.23	432	301	29	26	438	3	424	4e-009	56.6		CAURIC_RS06030	No Hits Found
		CAURIC_RS06035	No Hits Found												CAURIC_RS06035	No Hits Found												CAURIC_RS06035	No Hits Found												CAURIC_RS06035	No Hits Found
		CAURIC_RS06040	25262|vfid|60396|vsiid|81263|ssid|mosaic_tetracycline_resistance_pr	0.28	184	109	22	457	622	8	187	2e-010	64.3		CAURIC_RS06040	No Hits Found												CAURIC_RS06040	ABN79417 mosaic tetracycline resistance protein [uncultured	0.28	184	109	22	457	622	8	187	7e-011	64.3		CAURIC_RS06040	gi|86283598|gb|ABC92661.1| GTP-binding elongation factor protein	0.27	143	89	14	455	585	6
		CAURIC_RS06045	No Hits Found												CAURIC_RS06045	No Hits Found												CAURIC_RS06045	No Hits Found												CAURIC_RS06045	No Hits Found
		CAURIC_RS06050	No Hits Found												CAURIC_RS06050	No Hits Found												CAURIC_RS06050	No Hits Found												CAURIC_RS06050	No Hits Found
		CAURIC_RS06055	No Hits Found												CAURIC_RS06055	No Hits Found												CAURIC_RS06055	No Hits Found												CAURIC_RS06055	No Hits Found
		CAURIC_RS06060	No Hits Found												CAURIC_RS06060	No Hits Found												CAURIC_RS06060	No Hits Found												CAURIC_RS06060	No Hits Found
		CAURIC_RS06065	No Hits Found												CAURIC_RS06065	No Hits Found												CAURIC_RS06065	No Hits Found												CAURIC_RS06065	No Hits Found
		CAURIC_RS06070	No Hits Found												CAURIC_RS06070	No Hits Found												CAURIC_RS06070	No Hits Found												CAURIC_RS06070	No Hits Found
		CAURIC_RS06075	No Hits Found												CAURIC_RS06075	Cgl1952 COG0007 Uroporphyrinogen-III methylase	0.71	237	67		16	252	14	250	e-123	350		CAURIC_RS06075	No Hits Found												CAURIC_RS06075	gi|86281681|gb|ABC90744.1| uroporphyrin-III C-methyltransferase	0.4	249	143	5	4	251	212
		CAURIC_RS06080	No Hits Found												CAURIC_RS06080	No Hits Found												CAURIC_RS06080	No Hits Found												CAURIC_RS06080	No Hits Found
		CAURIC_RS06085	No Hits Found												CAURIC_RS06085	Cgl1956 COG2267 Lysophospholipase	0.38	340	194	16	28	361	7	336	2e-077	241		CAURIC_RS06085	No Hits Found												CAURIC_RS06085	No Hits Found
		CAURIC_RS06090	18504|vfid|41597|vsiid|62434|ssid|pyridine_nucleotide-	0.26	453	298	36	1	444	6	431	8e-040	148		CAURIC_RS06090	Cgl1957 COG1249 Pyruvate/2-oxoglutarate dehydrogenase complex,	0.53	455	209	2	1	455	13	465	e-179	509		CAURIC_RS06090	No Hits Found												CAURIC_RS06090	No Hits Found
		CAURIC_RS06095	20945|vfid|46478|vsiid|67315|ssid|oxidoreductase_[Xylella_fastidios	0.27	243	150	26	4	241	8	229	3e-017	79.0		CAURIC_RS06095	No Hits Found												CAURIC_RS06095	No Hits Found												CAURIC_RS06095	gi|120324671|gb|ABM18986.1| short-chain dehydrogenase/reductase SDR	0.33	242	141	21	5	246	16
		CAURIC_RS06100	No Hits Found												CAURIC_RS06100	No Hits Found												CAURIC_RS06100	No Hits Found												CAURIC_RS06100	No Hits Found
		CAURIC_RS06105	No Hits Found												CAURIC_RS06105	No Hits Found												CAURIC_RS06105	No Hits Found												CAURIC_RS06105	No Hits Found
		CAURIC_RS06110	No Hits Found												CAURIC_RS06110	No Hits Found												CAURIC_RS06110	No Hits Found												CAURIC_RS06110	No Hits Found
		CAURIC_RS06115	No Hits Found												CAURIC_RS06115	BS_yqhT COG0006 Xaa-Pro aminopeptidase	0.28	212	128	24	40	243	126	321	3e-017	80.9		CAURIC_RS06115	No Hits Found												CAURIC_RS06115	No Hits Found
		CAURIC_RS06120	24088|vfid|58122|vsiid|78989|ssid|PBP2a-	0.21	583	357	100	61	572	67	620	3e-018	88.6		CAURIC_RS06120	No Hits Found												CAURIC_RS06120	AAX35723 PBP2a-like protein [Staphylococcus sciuri].	0.21	583	357	100	61	572	67	620	1e-018	88.6		CAURIC_RS06120	No Hits Found
		CAURIC_RS06125	2500|vfid|2738|vsiid|3090|ssid|VFDB_devR_two_component_transcriptio	0.31	217	131	18	8	218	2	206	9e-029	107		CAURIC_RS06125	No Hits Found												CAURIC_RS06125	CP001918.1.gene4502.p01 two-component system, NarL family, response	0.28	206	127	20	9	208	3	194	6e-014	66.6		CAURIC_RS06125	gi|150031033|gb|ABR63149.1| two component transcriptional	0.32	219	126	21	8	218	5
		CAURIC_RS06130	No Hits Found												CAURIC_RS06130	No Hits Found												CAURIC_RS06130	No Hits Found												CAURIC_RS06130	gi|150031034|gb|ABR63150.1| putative signal transduction histidine	0.25	232	132	40	166	391	254
		CAURIC_RS06135	18802|vfid|42193|vsiid|63030|ssid|permease,	0.23	369	229	55	1	323	1	360	1e-009	58.5		CAURIC_RS06135	No Hits Found												CAURIC_RS06135	No Hits Found												CAURIC_RS06135	No Hits Found
		CAURIC_RS06140	7481|vfid|8848|vsiid|10766|ssid|putative_ABC_transporter_ATP-	0.4	232	125	13	11	239	8	229	3e-045	151		CAURIC_RS06140	FN0660 COG1135 ABC-type metal ion transport system, ATPase	0.35	209	126	8	27	235	18	218	4e-039	138		CAURIC_RS06140	CP004022.1.gene758.p01 macrolide transporter ATP-binding /permease	0.39	211	117	10	26	235	23	224	2e-041	147		CAURIC_RS06140	gi|86279922|gb|ABC88985.1| probable phosphonate ABC transporter,	0.34	213	129	11	30	236	20
		CAURIC_RS06145	No Hits Found												CAURIC_RS06145	Cgl1967 COG0821 Enzyme involved in the deoxyxylulose pathway of	0.89	374	35	6	19	386	20	393	0.0	667		CAURIC_RS06145	No Hits Found												CAURIC_RS06145	No Hits Found
		CAURIC_RS06150	No Hits Found												CAURIC_RS06150	No Hits Found												CAURIC_RS06150	No Hits Found												CAURIC_RS06150	No Hits Found
		CAURIC_RS06155	No Hits Found												CAURIC_RS06155	Rv2870c COG0743 1-deoxy-D-xylulose 5-phosphate reductoisomerase	0.62	382	131	11	7	388	37	407	e-157	448		CAURIC_RS06155	No Hits Found												CAURIC_RS06155	No Hits Found
		CAURIC_RS06160	No Hits Found												CAURIC_RS06160	No Hits Found												CAURIC_RS06160	No Hits Found												CAURIC_RS06160	No Hits Found
		CAURIC_RS06165	No Hits Found												CAURIC_RS06165	No Hits Found												CAURIC_RS06165	No Hits Found												CAURIC_RS06165	No Hits Found
		CAURIC_RS06170	No Hits Found												CAURIC_RS06170	No Hits Found												CAURIC_RS06170	No Hits Found												CAURIC_RS06170	No Hits Found
		CAURIC_RS06175	17472|vfid|39533|vsiid|60370|ssid|hypothetical_protein_EF2048_[Ente	0.32	349	225	12	24	369	9	348	5e-064	207		CAURIC_RS06175	No Hits Found												CAURIC_RS06175	CP001581.1.gene3143.p01 florfenicol/chloramphenicol resistance	0.33	344	214	15	28	368	10	341	2e-064	206		CAURIC_RS06175	No Hits Found
		CAURIC_RS06180	No Hits Found												CAURIC_RS06180	No Hits Found												CAURIC_RS06180	No Hits Found												CAURIC_RS06180	No Hits Found
		CAURIC_RS06185	7988|vfid|9895|vsiid|12139|ssid|phosphatidate_cytidylyltransferase_	0.39	130	70	9	145	267	127	254	9e-021	88.6		CAURIC_RS06185	Cgl1975 COG0575 CDP-diglyceride synthetase	0.63	282	103	1	3	283	1	282	e-124	355		CAURIC_RS06185	No Hits Found												CAURIC_RS06185	No Hits Found
		CAURIC_RS06190	No Hits Found												CAURIC_RS06190	No Hits Found												CAURIC_RS06190	No Hits Found												CAURIC_RS06190	No Hits Found
		CAURIC_RS06195	No Hits Found												CAURIC_RS06195	Cgl1977 COG0528 Uridylate kinase	0.89	228	24		1	228	1	228	e-153	424		CAURIC_RS06195	No Hits Found												CAURIC_RS06195	No Hits Found
		CAURIC_RS06200	No Hits Found												CAURIC_RS06200	No Hits Found												CAURIC_RS06200	No Hits Found												CAURIC_RS06200	No Hits Found
		CAURIC_RS06205	No Hits Found												CAURIC_RS06205	No Hits Found												CAURIC_RS06205	No Hits Found												CAURIC_RS06205	No Hits Found
		CAURIC_RS06210	No Hits Found												CAURIC_RS06210	No Hits Found												CAURIC_RS06210	No Hits Found												CAURIC_RS06210	No Hits Found
		CAURIC_RS06215	20701|vfid|45990|vsiid|66827|ssid|site-	0.26	305	185	39	26	302	34	327	1e-021	93.2		CAURIC_RS06215	No Hits Found												CAURIC_RS06215	No Hits Found												CAURIC_RS06215	No Hits Found
		CAURIC_RS06220	No Hits Found												CAURIC_RS06220	No Hits Found												CAURIC_RS06220	No Hits Found												CAURIC_RS06220	No Hits Found
		CAURIC_RS06225	No Hits Found												CAURIC_RS06225	No Hits Found												CAURIC_RS06225	No Hits Found												CAURIC_RS06225	No Hits Found
		CAURIC_RS06230	No Hits Found												CAURIC_RS06230	No Hits Found												CAURIC_RS06230	No Hits Found												CAURIC_RS06230	No Hits Found
		CAURIC_RS06235	No Hits Found												CAURIC_RS06235	No Hits Found												CAURIC_RS06235	No Hits Found												CAURIC_RS06235	No Hits Found
		CAURIC_RS06240	No Hits Found												CAURIC_RS06240	No Hits Found												CAURIC_RS06240	No Hits Found												CAURIC_RS06240	No Hits Found
		CAURIC_RS06245	No Hits Found												CAURIC_RS06245	No Hits Found												CAURIC_RS06245	No Hits Found												CAURIC_RS06245	gi|27349418|dbj|BAC46432.1| signal peptidase [Bradyrhizobium	0.23	252	126	66	21	239	12
		CAURIC_RS06250	No Hits Found												CAURIC_RS06250	No Hits Found												CAURIC_RS06250	No Hits Found												CAURIC_RS06250	No Hits Found
		CAURIC_RS06255	20561|vfid|45710|vsiid|66547|ssid|30S_ribosomal_protein_S1_[Salmone	0.35	106	66	2	626	730	171	275	1e-011	67.4		CAURIC_RS06255	No Hits Found												CAURIC_RS06255	No Hits Found												CAURIC_RS06255	No Hits Found
		CAURIC_RS06260	18231|vfid|41051|vsiid|61888|ssid|aldehyde_dehydrogenase_family_pro	0.39	512	292	19	15	522	7	503	e-119	358		CAURIC_RS06260	BS_gbsA COG1012 NAD-dependent aldehyde dehydrogenases	0.55	496	210	11	27	522	4	488	0.0	543		CAURIC_RS06260	No Hits Found												CAURIC_RS06260	gi|15073395|emb|CAC41903.1| Bifunctional: proline dehydrogenase and	0.26	473	304	44	36	497	584
		CAURIC_RS06265	No Hits Found												CAURIC_RS06265	No Hits Found												CAURIC_RS06265	No Hits Found												CAURIC_RS06265	No Hits Found
		CAURIC_RS06270	No Hits Found												CAURIC_RS06270	SA2405 COG2303 Choline dehydrogenase and related flavoproteins	0.61	556	206	6	17	572	4	553	0.0	739		CAURIC_RS06270	No Hits Found												CAURIC_RS06270	No Hits Found
		CAURIC_RS06275	No Hits Found												CAURIC_RS06275	No Hits Found												CAURIC_RS06275	No Hits Found												CAURIC_RS06275	No Hits Found
		CAURIC_RS06280	No Hits Found												CAURIC_RS06280	No Hits Found												CAURIC_RS06280	No Hits Found												CAURIC_RS06280	No Hits Found
		CAURIC_RS06285	2755|vfid|3250|vsiid|3812|ssid|<locus|HP0380|gene|Unknown|ref|GI:15	0.58	448	175	12	10	446	2	448	0.0	527		CAURIC_RS06285	Cgl2027 COG0334 Glutamate dehydrogenase/leucine dehydrogenase	0.76	447	107		1	447	1	447	0.0	708		CAURIC_RS06285	No Hits Found												CAURIC_RS06285	No Hits Found
		CAURIC_RS06290	No Hits Found												CAURIC_RS06290	No Hits Found												CAURIC_RS06290	No Hits Found												CAURIC_RS06290	No Hits Found
		CAURIC_RS06295	No Hits Found												CAURIC_RS06295	No Hits Found												CAURIC_RS06295	No Hits Found												CAURIC_RS06295	No Hits Found
		CAURIC_RS06300	No Hits Found												CAURIC_RS06300	No Hits Found												CAURIC_RS06300	No Hits Found												CAURIC_RS06300	No Hits Found
		CAURIC_RS06305	No Hits Found												CAURIC_RS06305	No Hits Found												CAURIC_RS06305	No Hits Found												CAURIC_RS06305	No Hits Found
		CAURIC_RS06310	No Hits Found												CAURIC_RS06310	Cgl2012 COG0004 Ammonia permease	0.65	444	145	6	1	444	17	454	0.0	571		CAURIC_RS06310	No Hits Found												CAURIC_RS06310	No Hits Found
		CAURIC_RS06315	27317|vfid|64568|vsiid|85436|ssid|trans-	0.52	145	34	35	73	188	878	916	3e-011	65.9		CAURIC_RS06315	No Hits Found												CAURIC_RS06315	No Hits Found												CAURIC_RS06315	No Hits Found
		CAURIC_RS06320	No Hits Found												CAURIC_RS06320	No Hits Found												CAURIC_RS06320	No Hits Found												CAURIC_RS06320	No Hits Found
		CAURIC_RS06325	No Hits Found												CAURIC_RS06325	No Hits Found												CAURIC_RS06325	No Hits Found												CAURIC_RS06325	No Hits Found
		CAURIC_RS06330	20539|vfid|45666|vsiid|66503|ssid|putative_transcriptional_regulato	0.3	426	261	35	28	430	25	438	3e-040	150		CAURIC_RS06330	Cgl0207 COG1115 Na+/alanine symporter	0.67	480	142	12	1	470	1	478	0.0	629		CAURIC_RS06330	No Hits Found												CAURIC_RS06330	No Hits Found
		CAURIC_RS06335	19095|vfid|42779|vsiid|63616|ssid|monooxygenase_[Streptomyces_coeli	0.4	342	165	39	24	340	21	348	1e-074	233		CAURIC_RS06335	Cgl2725 COG2072 Predicted flavoprotein involved in K+ transport	0.3	335	167	65	8	292	5	324	3e-029	116		CAURIC_RS06335	No Hits Found												CAURIC_RS06335	No Hits Found
		CAURIC_RS06340	19094|vfid|42777|vsiid|63614|ssid|arsenic_resistance_membrane_trans	0.66	344	114	2	1	343	19	361	e-156	442		CAURIC_RS06340	Cgl0263 COG0798 Arsenite efflux pump ACR3 and related permeases	0.74	345	88		1	345	1	345	0.0	514		CAURIC_RS06340	No Hits Found												CAURIC_RS06340	No Hits Found
		CAURIC_RS06345	19092|vfid|42773|vsiid|63610|ssid|arsenate_reductase_[Streptomyces_	0.35	135	82	5	4	138	5	134	7e-021	81.6		CAURIC_RS06345	No Hits Found												CAURIC_RS06345	No Hits Found												CAURIC_RS06345	No Hits Found
		CAURIC_RS06350	No Hits Found												CAURIC_RS06350	No Hits Found												CAURIC_RS06350	No Hits Found												CAURIC_RS06350	No Hits Found
		CAURIC_RS06355	No Hits Found												CAURIC_RS06355	No Hits Found												CAURIC_RS06355	No Hits Found												CAURIC_RS06355	No Hits Found
		CAURIC_RS06360	No Hits Found												CAURIC_RS06360	No Hits Found												CAURIC_RS06360	No Hits Found												CAURIC_RS06360	No Hits Found
		CAURIC_RS06365	No Hits Found												CAURIC_RS06365	No Hits Found												CAURIC_RS06365	No Hits Found												CAURIC_RS06365	No Hits Found
		CAURIC_RS06370	9929|vfid|16634|vsiid|21390|ssid|sp|O69466|COAD_MYCLE_Phosphopantet	0.51	157	72	4	4	160	5	157	1e-056	174		CAURIC_RS06370	Cgl1297 COG0669 Phosphopantetheine adenylyltransferase	0.7	161	43	5	1	160	1	157	4e-079	231		CAURIC_RS06370	CP000768.1.gene1203.p01 posphopantetheine adenylyltransferase.	0.34	153	95	5	1	152	1	149	6e-030	105		CAURIC_RS06370	No Hits Found
		CAURIC_RS06375	No Hits Found												CAURIC_RS06375	No Hits Found												CAURIC_RS06375	No Hits Found												CAURIC_RS06375	No Hits Found
		CAURIC_RS06380	No Hits Found												CAURIC_RS06380	Cgl1295 COG0511 Biotin carboxyl carrier protein	0.55	68	30		1	68	1	68	1e-023	84.7		CAURIC_RS06380	No Hits Found												CAURIC_RS06380	No Hits Found
		CAURIC_RS06385	26455|vfid|62854|vsiid|83722|ssid|eukaryotic_translation_initiation	0.24	325	201	45	326	632	82	379	3e-007	53.1		CAURIC_RS06385	No Hits Found												CAURIC_RS06385	No Hits Found												CAURIC_RS06385	No Hits Found
		CAURIC_RS06390	18812|vfid|42213|vsiid|63050|ssid|DAK2_domain_protein_[Streptococcu	0.26	544	331	71	14	494	8	543	2e-050	180		CAURIC_RS06390	No Hits Found												CAURIC_RS06390	No Hits Found												CAURIC_RS06390	No Hits Found
		CAURIC_RS06395	No Hits Found												CAURIC_RS06395	No Hits Found												CAURIC_RS06395	No Hits Found												CAURIC_RS06395	No Hits Found
		CAURIC_RS06400	No Hits Found												CAURIC_RS06400	Cgl1291 COG0611 Thiamine monophosphate kinase	0.49	335	154	16	1	335	11	329	e-102	303		CAURIC_RS06400	No Hits Found												CAURIC_RS06400	No Hits Found
		CAURIC_RS06405	No Hits Found												CAURIC_RS06405	No Hits Found												CAURIC_RS06405	No Hits Found												CAURIC_RS06405	No Hits Found
		CAURIC_RS06410	25390|vfid|60643|vsiid|81510|ssid|D-Ala:D-	0.37	356	203	18	34	384	2	344	2e-079	248		CAURIC_RS06410	No Hits Found												CAURIC_RS06410	ABA71731 VanG [Enterococcus faecalis].	0.37	356	203	18	34	384	2	344	7e-080	248		CAURIC_RS06410	No Hits Found
		CAURIC_RS06415	No Hits Found												CAURIC_RS06415	Cgl1288 COG0240 Glycerol-3-phosphate dehydrogenase	0.62	332	125		1	332	1	332	e-145	414		CAURIC_RS06415	No Hits Found												CAURIC_RS06415	No Hits Found
		CAURIC_RS06420	No Hits Found												CAURIC_RS06420	Cgl1286_2 COG0406 Fructose-2,6-bisphosphatase	0.43	171	86	11	172	341	5	165	5e-040	139		CAURIC_RS06420	No Hits Found												CAURIC_RS06420	No Hits Found
GI14		CAURIC_RS06425	16608|vfid|37806|vsiid|58643|ssid|KpLE2_phage-	0.4	165	77	22	14	172	227	375	1e-027	106		CAURIC_RS06425	No Hits Found												CAURIC_RS06425	No Hits Found												CAURIC_RS06425	No Hits Found
GI14		CAURIC_RS06430	16774|vfid|38138|vsiid|58975|ssid|IS30_transposase_encoded_within_p	0.43	82	46		143	224	73	154	3e-009	56.2		CAURIC_RS06430	No Hits Found												CAURIC_RS06430	No Hits Found												CAURIC_RS06430	No Hits Found
GI14	leuD	CAURIC_RS06435	13818|vfid|22083|vsiid|42128|ssid|VFDB_leuD|isopropylmalate	0.68	195	62		1	195	1	195	6e-099	284		CAURIC_RS06435	Cgl1285 COG0066 3-isopropylmalate dehydratase small subunit	0.73	197	52	1	1	196	1	197	e-104	298		CAURIC_RS06435	No Hits Found												CAURIC_RS06435	gi|15076204|emb|CAC47757.1| Probable 3-isopropylmalate dehydratase	0.46	200	99	9	1	192	1
GI14		CAURIC_RS06440	No Hits Found												CAURIC_RS06440	Cgl1284 COG0065 3-isopropylmalate dehydratase large subunit	0.76	472	109		8	479	10	481	0.0	769		CAURIC_RS06440	No Hits Found												CAURIC_RS06440	gi|283440158|gb|ADB18600.1| 3-isopropylmalate dehydratase, large	0.6	466	178	5	8	473	3
GI14		CAURIC_RS06445	16624|vfid|37838|vsiid|58675|ssid|CP4-6_prophage;_predicted_DNA-	0.23	234	160	18	13	228	4	237	3e-009	55.5		CAURIC_RS06445	No Hits Found												CAURIC_RS06445	No Hits Found												CAURIC_RS06445	No Hits Found
GI14		CAURIC_RS06450	3517|vfid|4596|vsiid|5160|ssid|<gi|36786188|emb|CAE15240.1|_bicyclo	0.28	364	257	3	27	388	23	385	4e-038	141		CAURIC_RS06450	araJ COG2814 Arabinose efflux permease	0.25	282	184	27	13	284	2	266	4e-009	58.2		CAURIC_RS06450	YP_001437159 bicyclomycin/multidrug efflux system [Enterobacter	0.31	375	249	7	8	379	4	374	8e-042	150		CAURIC_RS06450	No Hits Found
GI14		CAURIC_RS06455	No Hits Found												CAURIC_RS06455	No Hits Found												CAURIC_RS06455	No Hits Found												CAURIC_RS06455	No Hits Found
GI14		CAURIC_RS06460	No Hits Found												CAURIC_RS06460	No Hits Found												CAURIC_RS06460	No Hits Found												CAURIC_RS06460	No Hits Found
GI14		CAURIC_RS06465	No Hits Found												CAURIC_RS06465	Rv1029 COG2060 K+-transporting ATPase, A chain	0.49	570	271	19	6	560	4	569	e-179	518		CAURIC_RS06465	No Hits Found												CAURIC_RS06465	No Hits Found
GI14		CAURIC_RS06470	27013|vfid|63964|vsiid|84832|ssid|proton_motive_ATPase_H1A_[Leishma	0.24	552	348	71	86	593	144	668	9e-030	125		CAURIC_RS06470	Rv1030 COG2216 High-affinity K+ transport system, ATPase chain B	0.62	694	215	45	3	688	47	703	0.0	783		CAURIC_RS06470	No Hits Found												CAURIC_RS06470	gi|14523653|gb|AAK65206.1| ActP Copper translocating P-type ATPase	0.29	484	285	58	105	578	326
GI14		CAURIC_RS06475	No Hits Found												CAURIC_RS06475	Rv1031 COG2156 K+-transporting ATPase, c chain	0.45	181	95	4	19	197	11	189	5e-042	140		CAURIC_RS06475	No Hits Found												CAURIC_RS06475	No Hits Found
GI14		CAURIC_RS06480	14097|vfid|22642|vsiid|42966|ssid|VFDB_YPO0256|two-component	0.27	255	167	18	629	878	378	619	1e-018	91.3		CAURIC_RS06480	No Hits Found												CAURIC_RS06480	CP000675.2.gene1534.p01 sensor histidine kinase CpxA. Encoded by	0.3	249	143	30	637	872	220	451	1e-020	94.4		CAURIC_RS06480	gi|150029958|gb|ABR62075.1| integral membrane sensor signal	0.27	258	157	30	634	872	327
GI14		CAURIC_RS06485	25445|vfid|60749|vsiid|81616|ssid|reponse_regulator_[Enterococcus_g	0.35	227	142	5	3	225	2	227	3e-040	137		CAURIC_RS06485	No Hits Found												CAURIC_RS06485	AE000516.2.gene3505.p01 DNA-binding response regulator MtrA.	0.4	223	129	4	4	226	13	231	8e-045	148		CAURIC_RS06485	gi|86281028|gb|ABC90091.1| two-component response regulator protein	0.35	224	135	10	5	227	2
GI14		CAURIC_RS06490	No Hits Found												CAURIC_RS06490	No Hits Found												CAURIC_RS06490	No Hits Found												CAURIC_RS06490	No Hits Found
GI14		CAURIC_RS06500	No Hits Found												CAURIC_RS06500	No Hits Found												CAURIC_RS06500	No Hits Found												CAURIC_RS06500	No Hits Found
GI14		CAURIC_RS06505	No Hits Found												CAURIC_RS06505	No Hits Found												CAURIC_RS06505	No Hits Found												CAURIC_RS06505	No Hits Found
GI14		CAURIC_RS06510	15494|vfid|35578|vsiid|56415|ssid|hypothetical_protein_blr8040_[Bra	0.22	329	223	31	6	332	61	360	2e-012	67.4		CAURIC_RS06510	No Hits Found												CAURIC_RS06510	No Hits Found												CAURIC_RS06510	No Hits Found
GI14		CAURIC_RS06515	No Hits Found												CAURIC_RS06515	No Hits Found												CAURIC_RS06515	No Hits Found												CAURIC_RS06515	No Hits Found
GI14		CAURIC_RS06520	No Hits Found												CAURIC_RS06520	No Hits Found												CAURIC_RS06520	No Hits Found												CAURIC_RS06520	No Hits Found
GI14		CAURIC_RS06525	No Hits Found												CAURIC_RS06525	No Hits Found												CAURIC_RS06525	No Hits Found												CAURIC_RS06525	No Hits Found
GI14		CAURIC_RS06530	19480|vfid|43549|vsiid|64386|ssid|putative_helicase_protein_[Sinorh	0.3	608	307	114	54	609	100	645	2e-043	171		CAURIC_RS06530	No Hits Found												CAURIC_RS06530	No Hits Found												CAURIC_RS06530	No Hits Found
GI14		CAURIC_RS06535	No Hits Found												CAURIC_RS06535	No Hits Found												CAURIC_RS06535	No Hits Found												CAURIC_RS06535	No Hits Found
GI14		CAURIC_RS06540	No Hits Found												CAURIC_RS06540	No Hits Found												CAURIC_RS06540	No Hits Found												CAURIC_RS06540	No Hits Found
GI14		CAURIC_RS06545	No Hits Found												CAURIC_RS06545	No Hits Found												CAURIC_RS06545	No Hits Found												CAURIC_RS06545	No Hits Found
GI14		CAURIC_RS06550	No Hits Found												CAURIC_RS06550	No Hits Found												CAURIC_RS06550	No Hits Found												CAURIC_RS06550	No Hits Found
GI14		CAURIC_RS06555	No Hits Found												CAURIC_RS06555	No Hits Found												CAURIC_RS06555	No Hits Found												CAURIC_RS06555	No Hits Found
GI14		CAURIC_RS06560	No Hits Found												CAURIC_RS06560	No Hits Found												CAURIC_RS06560	No Hits Found												CAURIC_RS06560	No Hits Found
GI14		CAURIC_RS06565	8032|vfid|9976|vsiid|12262|ssid|VFDB_bepA_putative_cell_filamentati	0.24	217	128	35	11	205	19	222	4e-010	58.2		CAURIC_RS06565	No Hits Found												CAURIC_RS06565	No Hits Found												CAURIC_RS06565	No Hits Found
GI14		CAURIC_RS06570	No Hits Found												CAURIC_RS06570	No Hits Found												CAURIC_RS06570	No Hits Found												CAURIC_RS06570	No Hits Found
GI14		CAURIC_RS06575	No Hits Found												CAURIC_RS06575	No Hits Found												CAURIC_RS06575	No Hits Found												CAURIC_RS06575	No Hits Found
GI14		CAURIC_RS06580	No Hits Found												CAURIC_RS06580	No Hits Found												CAURIC_RS06580	No Hits Found												CAURIC_RS06580	No Hits Found
GI14		CAURIC_RS06585	No Hits Found												CAURIC_RS06585	No Hits Found												CAURIC_RS06585	No Hits Found												CAURIC_RS06585	No Hits Found
GI14		CAURIC_RS06590	3267|vfid|4140|vsiid|4704|ssid|<locus|BPSL2840|start|3400796|end|34	0.27	230	128	39	5	225	182	381	2e-008	54.7		CAURIC_RS06590	Rv3230c COG1018 Flavodoxin reductases (ferredoxin-NADPH reductases)	0.35	352	155	71	5	347	90	379	2e-063	206		CAURIC_RS06590	No Hits Found												CAURIC_RS06590	No Hits Found
GI14		CAURIC_RS06595	No Hits Found												CAURIC_RS06595	Rv3229c COG3239 Fatty acid desaturase	0.45	435	206	32	1	428	1	410	e-127	376		CAURIC_RS06595	No Hits Found												CAURIC_RS06595	No Hits Found
GI14		CAURIC_RS06610	18505|vfid|41599|vsiid|62436|ssid|glutamyl-	0.34	493	293	29	2	483	3	477	3e-087	276		CAURIC_RS06610	No Hits Found												CAURIC_RS06610	No Hits Found												CAURIC_RS06610	No Hits Found
GI14		CAURIC_RS06615	No Hits Found												CAURIC_RS06615	Rv0671 COG3509 Poly(3-hydroxybutyrate) depolymerase	0.29	263	156	30	143	391	34	280	2e-016	79.3		CAURIC_RS06615	No Hits Found												CAURIC_RS06615	No Hits Found
GI14		CAURIC_RS06620	26599|vfid|63140|vsiid|84008|ssid|85_kDa_merozoite_protein_[Babesia	0.44	90	46	4	74	166	340	396	1e-006	50.8		CAURIC_RS06620	ML0715 COG3509 Poly(3-hydroxybutyrate) depolymerase	0.3	186	113	17	248	418	86	269	1e-013	71.6		CAURIC_RS06620	No Hits Found												CAURIC_RS06620	No Hits Found
GI14		CAURIC_RS06625	No Hits Found												CAURIC_RS06625	No Hits Found												CAURIC_RS06625	No Hits Found												CAURIC_RS06625	No Hits Found
GI14		CAURIC_RS06630	19533|vfid|43655|vsiid|64492|ssid|ISSod4,	0.36	359	215	12	44	401	24	371	6e-090	278		CAURIC_RS06630	No Hits Found												CAURIC_RS06630	No Hits Found												CAURIC_RS06630	No Hits Found
GI14		CAURIC_RS06635	No Hits Found												CAURIC_RS06635	No Hits Found												CAURIC_RS06635	No Hits Found												CAURIC_RS06635	No Hits Found
GI14		CAURIC_RS06640	20927|vfid|46442|vsiid|67279|ssid|2,5-dichloro-2,	0.32	136	92		162	297	61	196	2e-017	80.5		CAURIC_RS06640	No Hits Found												CAURIC_RS06640	No Hits Found												CAURIC_RS06640	gi|150029649|gb|ABR61766.1| short-chain dehydrogenase/reductase SDR	0.44	115	60	4	162	272	57
		CAURIC_RS06645	7570|vfid|9026|vsiid|10944|ssid|isochorismate_synthase_[Bacillus_an	0.34	380	227	21	10	376	20	391	2e-057	191		CAURIC_RS06645	No Hits Found												CAURIC_RS06645	No Hits Found												CAURIC_RS06645	gi|136328|sp|P15395.1|TRPE_RHIME RecName: Full=Anthranilate	0.29	203	137	6	175	374	308
		CAURIC_RS06650	20443|vfid|45474|vsiid|66311|ssid|4-	0.27	206	136	13	63	270	225	208	1e-014	72.8		CAURIC_RS06650	Cgl1260 COG0179 2-keto-4-pentenoate	0.69	265	82		1	265	1	265	e-139	392		CAURIC_RS06650	No Hits Found												CAURIC_RS06650	No Hits Found
		CAURIC_RS06655	No Hits Found												CAURIC_RS06655	No Hits Found												CAURIC_RS06655	No Hits Found												CAURIC_RS06655	No Hits Found
		CAURIC_RS06660	No Hits Found												CAURIC_RS06660	No Hits Found												CAURIC_RS06660	No Hits Found												CAURIC_RS06660	No Hits Found
GI15		CAURIC_RS06665	No Hits Found												CAURIC_RS06665	SSO2182 COG0538 Isocitrate dehydrogenases	0.27	387	217	62	6	337	30	409	4e-039	143		CAURIC_RS06665	No Hits Found												CAURIC_RS06665	gi|15076336|emb|CAC47889.1| Probable 3-isopropylmalate	0.35	363	206	27	2	338	5
GI15		CAURIC_RS06670	No Hits Found												CAURIC_RS06670	No Hits Found												CAURIC_RS06670	No Hits Found												CAURIC_RS06670	No Hits Found
GI15		CAURIC_RS06675	No Hits Found												CAURIC_RS06675	No Hits Found												CAURIC_RS06675	No Hits Found												CAURIC_RS06675	No Hits Found
GI15		CAURIC_RS06680	18756|vfid|42101|vsiid|62938|ssid|ABC_transporter,	0.35	215	129	10	49	263	1	205	3e-036	131		CAURIC_RS06680	AGc1506 COG1118 ABC-type sulfate/molybdate transport systems,	0.32	228	144	11	52	274	8	229	6e-032	121		CAURIC_RS06680	YP_001373621 ABC transporter-related protein [Bacillus cereus	0.3	225	148	9	52	275	17	233	2e-030	115		CAURIC_RS06680	gi|14523569|gb|AAK65130.1| NodI ABC transporter, ATP-binding	0.3	227	144	13	47	269	52
GI15		CAURIC_RS06685	25410|vfid|60681|vsiid|81548|ssid|VanHB_[Clostridium_sp._MLG245]|Va	0.3	233	142	21	69	287	73	298	2e-028	115		CAURIC_RS06685	lin1927 COG1760 L-serine deaminase	0.23	184	139	2	333	516	25	206	5e-008	53.9		CAURIC_RS06685	BAH02342 vanH [Enterococcus faecalis].	0.3	233	142	21	69	287	73	298	6e-029	115		CAURIC_RS06685	No Hits Found
GI15		CAURIC_RS06690	14019|vfid|22485|vsiid|42731|ssid|VFDB_orf38|hypothetical protein	0.26	345	225	30	18	353	3	326	5e-022	96.3		CAURIC_RS06690	No Hits Found												CAURIC_RS06690	No Hits Found												CAURIC_RS06690	No Hits Found
GI15		CAURIC_RS06695	No Hits Found												CAURIC_RS06695	No Hits Found												CAURIC_RS06695	No Hits Found												CAURIC_RS06695	No Hits Found
GI15		CAURIC_RS06700	2470|vfid|2678|vsiid|3000|ssid|VFDB_fbpA_secreted_antigen_85-	0.33	173	110	5	132	300	75	246	4e-022	95.9		CAURIC_RS06700	No Hits Found												CAURIC_RS06700	No Hits Found												CAURIC_RS06700	No Hits Found
GI15		CAURIC_RS06705	20413|vfid|45414|vsiid|66251|ssid|putative_sialic_acid_transporter_	0.25	292	191	28	101	386	63	332	3e-014	74.3		CAURIC_RS06705	No Hits Found												CAURIC_RS06705	No Hits Found												CAURIC_RS06705	No Hits Found
GI15		CAURIC_RS06710	No Hits Found												CAURIC_RS06710	No Hits Found												CAURIC_RS06710	No Hits Found												CAURIC_RS06710	No Hits Found
		CAURIC_RS06715	No Hits Found												CAURIC_RS06715	No Hits Found												CAURIC_RS06715	No Hits Found												CAURIC_RS06715	gi|15075090|emb|CAC46647.1| Ketol-acid reductoisomerase	0.56	326	141	1	5	329	3
		CAURIC_RS06720	No Hits Found												CAURIC_RS06720	Cgl1242 COG0440 Acetolactate synthase, small (regulatory) subunit	0.62	164	61		5	168	9	172	1e-076	226		CAURIC_RS06720	No Hits Found												CAURIC_RS06720	No Hits Found
		CAURIC_RS06725	No Hits Found												CAURIC_RS06725	BMEII0571 COG3962 Acetolactate synthase	0.3	517	300	57	29	508	27	523	6e-049	181		CAURIC_RS06725	No Hits Found												CAURIC_RS06725	gi|150028724|gb|ABR60841.1| acetolactate synthase, large subunit,	0.43	573	303	20	29	591	7
		CAURIC_RS06730	18786|vfid|42161|vsiid|62998|ssid|hypothetical_protein_gbs0103_[Str	0.3	175	110	11	47	219	55	220	8e-013	68.9		CAURIC_RS06730	No Hits Found												CAURIC_RS06730	No Hits Found												CAURIC_RS06730	No Hits Found
		CAURIC_RS06735	No Hits Found												CAURIC_RS06735	No Hits Found												CAURIC_RS06735	No Hits Found												CAURIC_RS06735	No Hits Found
		CAURIC_RS06740	16621|vfid|37832|vsiid|58669|ssid|CP4-	0.28	560	336	62	51	594	88	601	4e-042	161		CAURIC_RS06740	No Hits Found												CAURIC_RS06740	No Hits Found												CAURIC_RS06740	gi|15075853|emb|CAC47407.1| Probable dihydroxy-acid dehydratase	0.65	611	202	7	6	614	4
		CAURIC_RS06745	No Hits Found												CAURIC_RS06745	No Hits Found												CAURIC_RS06745	No Hits Found												CAURIC_RS06745	No Hits Found
		CAURIC_RS06750	14025|vfid|22497|vsiid|42749|ssid|VFDB_orf44|hypothetical protein	0.29	286	193	9	1	281	7	288	1e-034	126		CAURIC_RS06750	No Hits Found												CAURIC_RS06750	No Hits Found												CAURIC_RS06750	No Hits Found
		CAURIC_RS06755	No Hits Found												CAURIC_RS06755	No Hits Found												CAURIC_RS06755	No Hits Found												CAURIC_RS06755	No Hits Found
		CAURIC_RS06760	No Hits Found												CAURIC_RS06760	No Hits Found												CAURIC_RS06760	No Hits Found												CAURIC_RS06760	No Hits Found
		CAURIC_RS06765	No Hits Found												CAURIC_RS06765	No Hits Found												CAURIC_RS06765	No Hits Found												CAURIC_RS06765	No Hits Found
		CAURIC_RS06770	No Hits Found												CAURIC_RS06770	No Hits Found												CAURIC_RS06770	No Hits Found												CAURIC_RS06770	gi|8472177|sp|Q9R9N2.1|LPSB_RHIME RecName: Full=Lipopolysaccharide	0.28	178	96	31	178	328	134
		CAURIC_RS06775	No Hits Found												CAURIC_RS06775	No Hits Found												CAURIC_RS06775	No Hits Found												CAURIC_RS06775	No Hits Found
		CAURIC_RS06780	No Hits Found												CAURIC_RS06780	No Hits Found												CAURIC_RS06780	No Hits Found												CAURIC_RS06780	No Hits Found
		CAURIC_RS06785	No Hits Found												CAURIC_RS06785	No Hits Found												CAURIC_RS06785	No Hits Found												CAURIC_RS06785	No Hits Found
		CAURIC_RS06790	8206|vfid|10325|vsiid|12785|ssid|VFDB_Cj1135_glycosyltransferase_[C	0.25	239	137	41	28	234	256	485	2e-012	68.2		CAURIC_RS06790	No Hits Found												CAURIC_RS06790	No Hits Found												CAURIC_RS06790	gi|150031361|gb|ABR63477.1| glycosyl transferase family 2	0.3	126	73	14	27	147	3
		CAURIC_RS06795	No Hits Found												CAURIC_RS06795	No Hits Found												CAURIC_RS06795	No Hits Found												CAURIC_RS06795	No Hits Found
		CAURIC_RS06800	No Hits Found												CAURIC_RS06800	No Hits Found												CAURIC_RS06800	No Hits Found												CAURIC_RS06800	No Hits Found
		CAURIC_RS06805	No Hits Found												CAURIC_RS06805	Cgl1221 COG0205 6-phosphofructokinase	0.76	343	80	1	1	342	4	346	0.0	526		CAURIC_RS06805	No Hits Found												CAURIC_RS06805	No Hits Found
		CAURIC_RS06810	19223|vfid|43035|vsiid|63872|ssid|mutT-	0.52	55	22	4	30	84	30	80	4e-008	50.8		CAURIC_RS06810	No Hits Found												CAURIC_RS06810	No Hits Found												CAURIC_RS06810	No Hits Found
		CAURIC_RS06815	16234|vfid|37058|vsiid|57895|ssid|putative_amidase_[Escherichia_col	0.25	506	310	67	15	491	6	473	5e-015	77.0		CAURIC_RS06815	No Hits Found												CAURIC_RS06815	No Hits Found												CAURIC_RS06815	No Hits Found
		CAURIC_RS06820	No Hits Found												CAURIC_RS06820	No Hits Found												CAURIC_RS06820	No Hits Found												CAURIC_RS06820	No Hits Found
		CAURIC_RS06825	No Hits Found												CAURIC_RS06825	No Hits Found												CAURIC_RS06825	No Hits Found												CAURIC_RS06825	No Hits Found
		CAURIC_RS06830	20540|vfid|45668|vsiid|66505|ssid|diaminopropionate_ammonia-	0.23	315	186	54	24	288	46	356	3e-014	74.3		CAURIC_RS06830	STM3905 COG1171 Threonine dehydratase	0.63	504	179	4	5	508	13	512	0.0	624		CAURIC_RS06830	No Hits Found												CAURIC_RS06830	No Hits Found
GI16		CAURIC_RS06835	No Hits Found												CAURIC_RS06835	Cgl2541 COG1301 Na+/H+-dicarboxylate symporters	0.75	436	102	3	10	445	13	445	0.0	659		CAURIC_RS06835	No Hits Found												CAURIC_RS06835	gi|118394|sp|P20672.1|DCTA_RHIME RecName: Full=C4-dicarboxylate	0.45	421	224	6	19	436	10
GI16		CAURIC_RS06840	No Hits Found												CAURIC_RS06840	No Hits Found												CAURIC_RS06840	No Hits Found												CAURIC_RS06840	No Hits Found
GI16		CAURIC_RS06845	No Hits Found												CAURIC_RS06845	No Hits Found												CAURIC_RS06845	No Hits Found												CAURIC_RS06845	No Hits Found
GI16		CAURIC_RS06850	No Hits Found												CAURIC_RS06850	Cgl2440 COG0736 Phosphopantetheinyl transferase (holo-ACP synthase)	0.5	133	64	2	1	133	1	131	1e-041	135		CAURIC_RS06850	No Hits Found												CAURIC_RS06850	No Hits Found
GI16		CAURIC_RS06855	16581|vfid|37752|vsiid|58589|ssid|3-oxoacyl- acyl_carrier_protein	0.26	266	165	31	2631	2891	130	369	3e-009	61.6		CAURIC_RS06855	Cgl0813_5 COG4982 3-oxoacyl-[acyl-carrier protein] reductase	0.52	788	351	21	1754	2530	1	778	0.0	720		CAURIC_RS06855	No Hits Found												CAURIC_RS06855	gi|128459|sp|P06230.1|NODE_RHIME RecName: Full=Nodulation protein E;	0.24	374	243	40	2563	2931	61
GI16		CAURIC_RS06860	No Hits Found												CAURIC_RS06860	TM0716 COG4799 Acetyl-CoA carboxylase, carboxyltransferase	0.51	497	225	14	64	554	27	515	e-172	497		CAURIC_RS06860	No Hits Found												CAURIC_RS06860	No Hits Found
GI16		CAURIC_RS06865	No Hits Found												CAURIC_RS06865	Cgl0680 COG4770 Acetyl/propionyl-CoA carboxylase, alpha subunit	0.43	595	311	27	2	581	8	590	e-152	451		CAURIC_RS06865	No Hits Found												CAURIC_RS06865	gi|15076304|emb|CAC47857.1| Pyruvate carboxylase [Sinorhizobium	0.3	170	96	22	2	574	3
		CAURIC_RS06870	No Hits Found												CAURIC_RS06870	No Hits Found												CAURIC_RS06870	No Hits Found												CAURIC_RS06870	No Hits Found
		CAURIC_RS06875	No Hits Found												CAURIC_RS06875	No Hits Found												CAURIC_RS06875	No Hits Found												CAURIC_RS06875	No Hits Found
		CAURIC_RS06880	No Hits Found												CAURIC_RS06880	No Hits Found												CAURIC_RS06880	No Hits Found												CAURIC_RS06880	No Hits Found
		CAURIC_RS06885	17452|vfid|39493|vsiid|60330|ssid|tRNA-specific_2-	0.35	378	212	32	2	371	8	361	6e-060	197		CAURIC_RS06885	No Hits Found												CAURIC_RS06885	No Hits Found												CAURIC_RS06885	No Hits Found
		CAURIC_RS06890	No Hits Found												CAURIC_RS06890	No Hits Found												CAURIC_RS06890	No Hits Found												CAURIC_RS06890	No Hits Found
		CAURIC_RS06895	17450|vfid|39489|vsiid|60326|ssid|aminotransferase,	0.35	388	234	18	6	386	4	380	2e-061	202		CAURIC_RS06895	Cgl1203 COG1104 Cysteine sulfinate desulfinase/cysteine desulfurase	0.5	388	176	16	6	392	4	376	e-110	328		CAURIC_RS06895	No Hits Found												CAURIC_RS06895	gi|15074670|emb|CAC46315.1| Putative cysteine desulfurase	0.37	399	231	20	1	391	1
		CAURIC_RS06900	No Hits Found												CAURIC_RS06900	No Hits Found												CAURIC_RS06900	No Hits Found												CAURIC_RS06900	No Hits Found
		CAURIC_RS06905	No Hits Found												CAURIC_RS06905	Rv3028c COG2025 Electron transfer flavoprotein, alpha subunit	0.61	317	120	2	1	316	1	316	e-123	355		CAURIC_RS06905	No Hits Found												CAURIC_RS06905	gi|1706810|sp|P10449.2|FIXB_BRADU RecName: Full=Protein FixB	0.33	331	201	20	3	316	31
		CAURIC_RS06910	No Hits Found												CAURIC_RS06910	Rv3029c COG2086 Electron transfer flavoprotein, beta subunit	0.55	266	115	4	1	262	1	266	e-100	292		CAURIC_RS06910	No Hits Found												CAURIC_RS06910	gi|27350292|dbj|BAC47303.1| electron transfer flavoprotein beta	0.31	238	152	11	1	230	1
		CAURIC_RS06915	No Hits Found												CAURIC_RS06915	No Hits Found												CAURIC_RS06915	No Hits Found												CAURIC_RS06915	No Hits Found
		CAURIC_RS06920	No Hits Found												CAURIC_RS06920	No Hits Found												CAURIC_RS06920	No Hits Found												CAURIC_RS06920	No Hits Found
		CAURIC_RS06925	7293|vfid|8471|vsiid|14148|ssid|VFDB_fepC_iron-	0.36	213	122	14	58	265	38	241	2e-030	115		CAURIC_RS06925	Cgl1198 COG1119 ABC-type molybdenum transport system, ATPase	0.65	289	100		3	291	4	292	e-140	397		CAURIC_RS06925	P42332 RecName: Full=Bacitracin transport ATP-binding protein bcrA.	0.32	204	126	12	46	249	23	214	4e-018	81.3		CAURIC_RS06925	gi|119373770|gb|ABL69363.1| ABC transporter related protein	0.28	243	158	16	28	265	7
		CAURIC_RS06930	No Hits Found												CAURIC_RS06930	Cgl1197 COG0366 Glycosidases	0.6	668	259	8	6	667	4	669	0.0	811		CAURIC_RS06930	No Hits Found												CAURIC_RS06930	No Hits Found
		CAURIC_RS06935	No Hits Found												CAURIC_RS06935	Cgl1196 COG0296 1,4-alpha-glucan branching enzyme	0.57	731	292	19	10	733	11	729	0.0	837		CAURIC_RS06935	No Hits Found												CAURIC_RS06935	No Hits Found
		CAURIC_RS06940	19533|vfid|43655|vsiid|64492|ssid|ISSod4,	0.36	359	215	12	44	401	24	371	6e-090	278		CAURIC_RS06940	No Hits Found												CAURIC_RS06940	No Hits Found												CAURIC_RS06940	No Hits Found
		CAURIC_RS06945	No Hits Found												CAURIC_RS06945	No Hits Found												CAURIC_RS06945	No Hits Found												CAURIC_RS06945	No Hits Found
		CAURIC_RS06950	No Hits Found												CAURIC_RS06950	No Hits Found												CAURIC_RS06950	No Hits Found												CAURIC_RS06950	No Hits Found
		CAURIC_RS06955	No Hits Found												CAURIC_RS06955	No Hits Found												CAURIC_RS06955	No Hits Found												CAURIC_RS06955	No Hits Found
		CAURIC_RS06960	No Hits Found												CAURIC_RS06960	No Hits Found												CAURIC_RS06960	No Hits Found												CAURIC_RS06960	No Hits Found
		CAURIC_RS06965	No Hits Found												CAURIC_RS06965	Cgl1186 COG0355 F0F1-type ATP synthase, epsilon subunit	0.66	123	40	1	1	123	1	122	4e-050	155		CAURIC_RS06965	No Hits Found												CAURIC_RS06965	No Hits Found
		CAURIC_RS06970	8557|vfid|10986|vsiid|13757|ssid|VFDB_yscN|type III secretion	0.3	433	276	27	2	424	9	424	2e-038	145		CAURIC_RS06970	Cgl1185 COG0055 F0F1-type ATP synthase, beta subunit	0.89	484	46	3	1	482	1	483	0.0	879		CAURIC_RS06970	No Hits Found												CAURIC_RS06970	gi|27350069|dbj|BAC47081.1| RhcN protein [Bradyrhizobium	0.28	407	273	20	18	418	38
		CAURIC_RS06975	No Hits Found												CAURIC_RS06975	Cgl1184 COG0224 F0F1-type ATP synthase, gamma subunit	0.67	326	105	1	1	326	1	325	e-151	428		CAURIC_RS06975	No Hits Found												CAURIC_RS06975	No Hits Found
		CAURIC_RS06980	2931|vfid|3602|vsiid|4164|ssid|<locus|HP1420|gene|Unknown|ref|GI:15	0.3	332	199	31	60	377	41	355	5e-033	130		CAURIC_RS06980	Cgl1183 COG0056 F0F1-type ATP synthase, alpha subunit	0.82	546	94		1	546	12	557	0.0	930		CAURIC_RS06980	No Hits Found												CAURIC_RS06980	gi|27350069|dbj|BAC47081.1| RhcN protein [Bradyrhizobium	0.28	386	253	22	68	448	78
		CAURIC_RS06985	No Hits Found												CAURIC_RS06985	Cgl1182 COG0712 F0F1-type ATP synthase, delta subunit	0.57	272	114	1	1	272	1	271	e-103	301		CAURIC_RS06985	No Hits Found												CAURIC_RS06985	No Hits Found
		CAURIC_RS06990	No Hits Found												CAURIC_RS06990	Cgl1181 COG0711 F0F1-type ATP synthase, subunit b	0.7	181	52	1	2	181	3	183	9e-078	230		CAURIC_RS06990	No Hits Found												CAURIC_RS06990	No Hits Found
		CAURIC_RS06995	No Hits Found												CAURIC_RS06995	Cgl1180 COG0636 F0F1-type ATP synthase, subunit	0.75	83	17	3	1	83	1	80	2e-037	120		CAURIC_RS06995	No Hits Found												CAURIC_RS06995	No Hits Found
		CAURIC_RS07000	No Hits Found												CAURIC_RS07000	Cgl1179 COG0356 F0F1-type ATP synthase, subunit a	0.68	270	82	4	1	266	1	270	e-132	374		CAURIC_RS07000	No Hits Found												CAURIC_RS07000	No Hits Found
		CAURIC_RS07005	No Hits Found												CAURIC_RS07005	No Hits Found												CAURIC_RS07005	No Hits Found												CAURIC_RS07005	No Hits Found
		CAURIC_RS07010	No Hits Found												CAURIC_RS07010	No Hits Found												CAURIC_RS07010	No Hits Found												CAURIC_RS07010	No Hits Found
		CAURIC_RS07015	18819|vfid|42227|vsiid|63064|ssid|hypothetical_protein_gbs0136_[Str	0.3	329	207	23	12	336	2	311	2e-037	138		CAURIC_RS07015	No Hits Found												CAURIC_RS07015	No Hits Found												CAURIC_RS07015	No Hits Found
		CAURIC_RS07020	No Hits Found												CAURIC_RS07020	No Hits Found												CAURIC_RS07020	No Hits Found												CAURIC_RS07020	No Hits Found
		CAURIC_RS07025	No Hits Found												CAURIC_RS07025	No Hits Found												CAURIC_RS07025	No Hits Found												CAURIC_RS07025	No Hits Found
		CAURIC_RS07030	No Hits Found												CAURIC_RS07030	No Hits Found												CAURIC_RS07030	No Hits Found												CAURIC_RS07030	No Hits Found
		CAURIC_RS07035	13408|vfid|21257|vsiid|40891|ssid|VFDB_ssaN|type III secretion	0.31	263	154	27	434	683	136	384	3e-018	87.8		CAURIC_RS07035	mll4060 COG0055 F0F1-type ATP synthase, beta subunit	0.26	269	164	33	423	669	120	377	1e-010	64.3		CAURIC_RS07035	No Hits Found												CAURIC_RS07035	gi|27350069|dbj|BAC47081.1| RhcN protein [Bradyrhizobium	0.31	234	138	22	426	648	149
		CAURIC_RS07040	7571|vfid|9028|vsiid|10946|ssid|2,	0.34	128	81	3	514	641	403	527	6e-017	84.0		CAURIC_RS07040	BS_dhbE COG1021 Peptide arylation enzymes	0.36	129	79	3	514	642	403	528	2e-017	85.9		CAURIC_RS07040	No Hits Found												CAURIC_RS07040	gi|15073413|emb|CAC41921.1| Long-chain-fatty-acid-CoA ligase	0.29	132	87	6	14	640	31
		CAURIC_RS07045	19082|vfid|42753|vsiid|63590|ssid|integral_membrane_protein_[Strept	0.46	191	94	8	13	201	10	194	4e-051	165		CAURIC_RS07045	No Hits Found												CAURIC_RS07045	No Hits Found												CAURIC_RS07045	No Hits Found
		CAURIC_RS07050	No Hits Found												CAURIC_RS07050	Cgl1158 COG0083 Homoserine kinase	0.72	304	84		4	307	4	307	e-150	423		CAURIC_RS07050	No Hits Found												CAURIC_RS07050	No Hits Found
		CAURIC_RS07055	No Hits Found												CAURIC_RS07055	Cgl1157 COG0460 Homoserine dehydrogenase	0.69	441	135		4	444	3	443	0.0	613		CAURIC_RS07055	No Hits Found												CAURIC_RS07055	No Hits Found
		CAURIC_RS07060	No Hits Found												CAURIC_RS07060	No Hits Found												CAURIC_RS07060	No Hits Found												CAURIC_RS07060	No Hits Found
	lysA	CAURIC_RS07065	7533|vfid|8952|vsiid|10870|ssid|hypothetical_protein_MW0096_[Staphy	0.24	371	242	39	84	443	44	386	6e-017	82.4		CAURIC_RS07065	Cgl1154 COG0019 Diaminopimelate decarboxylase	0.61	452	163	10	18	469	3	444	0.0	546		CAURIC_RS07065	No Hits Found												CAURIC_RS07065	No Hits Found
		CAURIC_RS07070	No Hits Found												CAURIC_RS07070	No Hits Found												CAURIC_RS07070	No Hits Found												CAURIC_RS07070	No Hits Found
		CAURIC_RS07080	No Hits Found												CAURIC_RS07080	No Hits Found												CAURIC_RS07080	No Hits Found												CAURIC_RS07080	No Hits Found
		CAURIC_RS07085	No Hits Found												CAURIC_RS07085	No Hits Found												CAURIC_RS07085	No Hits Found												CAURIC_RS07085	No Hits Found
		CAURIC_RS07090	No Hits Found												CAURIC_RS07090	No Hits Found												CAURIC_RS07090	No Hits Found												CAURIC_RS07090	No Hits Found
		CAURIC_RS07095	13763|vfid|21973|vsiid|41963|ssid|VFDB_VC1760_helicase,	0.29	516	269	93	517	969	254	739	2e-049	189		CAURIC_RS07095	No Hits Found												CAURIC_RS07095	No Hits Found												CAURIC_RS07095	No Hits Found
		CAURIC_RS07100	20033|vfid|44654|vsiid|65491|ssid|sodium/proline_symporter_[Salmone	0.48	495	236	20	8	500	8	484	e-151	441		CAURIC_RS07100	FN0685 COG4145 Na+/panthothenate symporter	0.27	500	321	44	14	500	13	481	2e-041	155		CAURIC_RS07100	No Hits Found												CAURIC_RS07100	No Hits Found
		CAURIC_RS07105	No Hits Found												CAURIC_RS07105	No Hits Found												CAURIC_RS07105	No Hits Found												CAURIC_RS07105	No Hits Found
		CAURIC_RS07110	No Hits Found												CAURIC_RS07110	No Hits Found												CAURIC_RS07110	No Hits Found												CAURIC_RS07110	No Hits Found
		CAURIC_RS07115	26455|vfid|62854|vsiid|83722|ssid|eukaryotic_translation_initiation	0.38	368	225	2	93	459	40	406	2e-082	268		CAURIC_RS07115	No Hits Found												CAURIC_RS07115	No Hits Found												CAURIC_RS07115	No Hits Found
		CAURIC_RS07120	No Hits Found												CAURIC_RS07120	VNG0542C COG1233 Phytoene dehydrogenase and related proteins	0.27	354	212	45	3	342	14	336	1e-021	96.7		CAURIC_RS07120	No Hits Found												CAURIC_RS07120	No Hits Found
		CAURIC_RS07125	No Hits Found												CAURIC_RS07125	No Hits Found												CAURIC_RS07125	No Hits Found												CAURIC_RS07125	No Hits Found
		CAURIC_RS07130	No Hits Found												CAURIC_RS07130	No Hits Found												CAURIC_RS07130	No Hits Found												CAURIC_RS07130	No Hits Found
		CAURIC_RS07135	No Hits Found												CAURIC_RS07135	Cgl1109 COG2272 Carboxylesterase type B	0.49	448	210	17	55	490	2	444	e-147	429		CAURIC_RS07135	No Hits Found												CAURIC_RS07135	No Hits Found
		CAURIC_RS07140	No Hits Found												CAURIC_RS07140	No Hits Found												CAURIC_RS07140	No Hits Found												CAURIC_RS07140	No Hits Found
		CAURIC_RS07145	No Hits Found												CAURIC_RS07145	Cgl1105_3 COG0567 2-oxoglutarate dehydrogenase complex, dehydrogenase	0.72	855	230	4	378	1230	1	853	0.0	1294		CAURIC_RS07145	No Hits Found												CAURIC_RS07145	gi|27348700|dbj|BAC45717.1| alpha-ketoglutarate dehydrogenase	0.44	876	449	36	380	1230	120
		CAURIC_RS07150	16612|vfid|37814|vsiid|58651|ssid|putative_amino_acid/amine_transpo	0.35	465	287	14	68	523	10	469	1e-082	265		CAURIC_RS07150	Cgl1129 COG1113 Gamma-aminobutyrate permease and related permeases	0.62	448	168	2	75	520	7	454	0.0	567		CAURIC_RS07150	No Hits Found												CAURIC_RS07150	No Hits Found
		CAURIC_RS07155	No Hits Found												CAURIC_RS07155	No Hits Found												CAURIC_RS07155	No Hits Found												CAURIC_RS07155	No Hits Found
		CAURIC_RS07160	No Hits Found												CAURIC_RS07160	No Hits Found												CAURIC_RS07160	No Hits Found												CAURIC_RS07160	No Hits Found
		CAURIC_RS07165	No Hits Found												CAURIC_RS07165	No Hits Found												CAURIC_RS07165	No Hits Found												CAURIC_RS07165	No Hits Found
		CAURIC_RS07170	28683|vfid|67636|vsiid|88645|ssid|tr|B2VG43|B2VG43_ERWT9_Probable_s	0.26	169	108	16	5	164	4	165	1e-007	48.9		CAURIC_RS07170	No Hits Found												CAURIC_RS07170	No Hits Found												CAURIC_RS07170	No Hits Found
		CAURIC_RS07175	No Hits Found												CAURIC_RS07175	No Hits Found												CAURIC_RS07175	No Hits Found												CAURIC_RS07175	No Hits Found
		CAURIC_RS07180	2508|vfid|2754|vsiid|3114|ssid|VFDB_sigE_RNA_polymerase_sigma_facto	0.68	172	53	2	11	180	69	240	8e-080	238		CAURIC_RS07180	No Hits Found												CAURIC_RS07180	No Hits Found												CAURIC_RS07180	gi|27356081|dbj|BAC53062.1| RNA polymerase sigma-E factor	0.3	181	115	10	21	197	1
		CAURIC_RS07185	No Hits Found												CAURIC_RS07185	No Hits Found												CAURIC_RS07185	No Hits Found												CAURIC_RS07185	No Hits Found
		CAURIC_RS07190	No Hits Found												CAURIC_RS07190	Cgl1094 COG0448 ADP-glucose pyrophosphorylase	0.76	393	92		1	393	2	394	0.0	615		CAURIC_RS07190	No Hits Found												CAURIC_RS07190	No Hits Found
		CAURIC_RS07195	7858|vfid|9643|vsiid|11766|ssid|VFDB_bplH|putative glycosyl	0.33	121	72	8	274	393	262	375	2e-010	62.0		CAURIC_RS07195	PAB2292 COG0297 Glycogen synthase	0.29	370	219	41	41	393	80	425	1e-024	105		CAURIC_RS07195	No Hits Found												CAURIC_RS07195	gi|8472177|sp|Q9R9N2.1|LPSB_RHIME RecName: Full=Lipopolysaccharide	0.31	276	145	45	134	397	108
		CAURIC_RS07200	No Hits Found												CAURIC_RS07200	Cgl1092 COG1621 Beta-fructosidases (levanase/invertase)	0.36	497	241	76	1	457	1	461	8e-080	257		CAURIC_RS07200	No Hits Found												CAURIC_RS07200	No Hits Found
		CAURIC_RS07205	No Hits Found												CAURIC_RS07205	No Hits Found												CAURIC_RS07205	No Hits Found												CAURIC_RS07205	No Hits Found
		CAURIC_RS07210	16774|vfid|38138|vsiid|58975|ssid|IS30_transposase_encoded_within_p	0.43	82	46		142	223	73	154	3e-009	55.8		CAURIC_RS07210	No Hits Found												CAURIC_RS07210	No Hits Found												CAURIC_RS07210	No Hits Found
		CAURIC_RS07215	16608|vfid|37806|vsiid|58643|ssid|KpLE2_phage-	0.39	143	67	20	2	138	247	375	1e-021	89.0		CAURIC_RS07215	No Hits Found												CAURIC_RS07215	No Hits Found												CAURIC_RS07215	No Hits Found
		CAURIC_RS07220	No Hits Found												CAURIC_RS07220	No Hits Found												CAURIC_RS07220	No Hits Found												CAURIC_RS07220	No Hits Found
		CAURIC_RS07225	3589|vfid|4668|vsiid|5232|ssid|<sp|P37000|MYRA_MICGR_Mycinamicin-	0.39	292	167	10	4	287	4	293	2e-046	157		CAURIC_RS07225	No Hits Found												CAURIC_RS07225	No Hits Found												CAURIC_RS07225	No Hits Found
		CAURIC_RS07230	27175|vfid|64285|vsiid|85153|ssid|cytosolic_leucyl_aminopeptidase_[	0.36	336	200	14	164	490	217	547	2e-054	192		CAURIC_RS07230	Cgl2156 COG0260 Leucyl aminopeptidase	0.42	365	176	35	130	490	174	507	3e-080	259		CAURIC_RS07230	No Hits Found												CAURIC_RS07230	No Hits Found
		CAURIC_RS07235	No Hits Found												CAURIC_RS07235	No Hits Found												CAURIC_RS07235	No Hits Found												CAURIC_RS07235	No Hits Found
		CAURIC_RS07240	18760|vfid|42109|vsiid|62946|ssid|hypothetical_protein_SAG1984_[Str	0.27	181	119	13	70	243	3	177	9e-008	50.8		CAURIC_RS07240	No Hits Found												CAURIC_RS07240	No Hits Found												CAURIC_RS07240	No Hits Found
		CAURIC_RS07245	No Hits Found												CAURIC_RS07245	Cgl1085 COG0624 Acetylornithine	0.54	370	154	13	6	372	9	368	e-132	383		CAURIC_RS07245	No Hits Found												CAURIC_RS07245	No Hits Found
		CAURIC_RS07250	16612|vfid|37814|vsiid|58651|ssid|putative_amino_acid/amine_transpo	0.35	453	276	18	1	442	9	454	5e-074	240		CAURIC_RS07250	Cgl1083 COG1113 Gamma-aminobutyrate permease and related permeases	0.65	423	142	4	23	441	1	423	0.0	531		CAURIC_RS07250	No Hits Found												CAURIC_RS07250	No Hits Found
		CAURIC_RS07255	No Hits Found												CAURIC_RS07255	ML1058 COG2171 Tetrahydrodipicolinate N-succinyltransferase	0.62	327	103	21	6	329	9	317	e-131	376		CAURIC_RS07255	No Hits Found												CAURIC_RS07255	No Hits Found
		CAURIC_RS07260	No Hits Found												CAURIC_RS07260	No Hits Found												CAURIC_RS07260	No Hits Found												CAURIC_RS07260	No Hits Found
		CAURIC_RS07265	169|vfid|170|vsiid|169|ssid|putative_aspartate_amino_transferase_[K	0.31	388	235	31	18	381	14	394	3e-045	159		CAURIC_RS07265	ML1488 COG0436 Aspartate/tyrosine/aromatic aminotransferase	0.63	363	129	2	16	378	7	367	e-163	461		CAURIC_RS07265	No Hits Found												CAURIC_RS07265	No Hits Found
		CAURIC_RS07270	No Hits Found												CAURIC_RS07270	Cgl1078 COG1146 Ferredoxin	0.92	104	8		1	104	1	104	2e-067	197		CAURIC_RS07270	No Hits Found												CAURIC_RS07270	No Hits Found
		CAURIC_RS07275	No Hits Found												CAURIC_RS07275	No Hits Found												CAURIC_RS07275	No Hits Found												CAURIC_RS07275	No Hits Found
		CAURIC_RS07280	No Hits Found												CAURIC_RS07280	No Hits Found												CAURIC_RS07280	No Hits Found												CAURIC_RS07280	No Hits Found
		CAURIC_RS07285	No Hits Found												CAURIC_RS07285	Cgl1075 COG0747 ABC-type dipeptide transport system, periplasmic	0.31	429	258	37	24	443	2	402	3e-050	182		CAURIC_RS07285	No Hits Found												CAURIC_RS07285	No Hits Found
		CAURIC_RS07290	25250|vfid|60373|vsiid|81240|ssid|TetT_[Enterococcus_faecalis]|TetT	0.29	369	206	55	8	337	5	357	1e-033	136		CAURIC_RS07290	CAC0110 COG2895 GTPases - Sulfate adenylate transferase subunit 1	0.28	173	93	31	8	159	8	170	9e-009	58.5		CAURIC_RS07290	AAV80410 TetT [Enterococcus faecalis].	0.29	369	206	55	8	337	5	357	4e-034	136		CAURIC_RS07290	gi|86283598|gb|ABC92661.1| GTP-binding elongation factor protein	0.46	621	307	26	6	625	3
		CAURIC_RS07295	No Hits Found												CAURIC_RS07295	No Hits Found												CAURIC_RS07295	No Hits Found												CAURIC_RS07295	No Hits Found
		CAURIC_RS07300	No Hits Found												CAURIC_RS07300	No Hits Found												CAURIC_RS07300	No Hits Found												CAURIC_RS07300	No Hits Found
GI17		CAURIC_RS07305	No Hits Found												CAURIC_RS07305	No Hits Found												CAURIC_RS07305	No Hits Found												CAURIC_RS07305	No Hits Found
GI17		CAURIC_RS07310	16241|vfid|37072|vsiid|57909|ssid|putative_acyl-	0.33	326	205	11	55	378	11	327	8e-048	165		CAURIC_RS07310	ML0737 COG1960 Acyl-CoA dehydrogenases	0.73	386	99	5	4	388	7	388	0.0	578		CAURIC_RS07310	No Hits Found												CAURIC_RS07310	No Hits Found
GI17		CAURIC_RS07315	No Hits Found												CAURIC_RS07315	No Hits Found												CAURIC_RS07315	No Hits Found												CAURIC_RS07315	No Hits Found
GI17		CAURIC_RS07320	No Hits Found												CAURIC_RS07320	No Hits Found												CAURIC_RS07320	No Hits Found												CAURIC_RS07320	No Hits Found
GI17		CAURIC_RS07325	No Hits Found												CAURIC_RS07325	No Hits Found												CAURIC_RS07325	No Hits Found												CAURIC_RS07325	No Hits Found
GI17		CAURIC_RS07330	No Hits Found												CAURIC_RS07330	No Hits Found												CAURIC_RS07330	No Hits Found												CAURIC_RS07330	No Hits Found
GI17		CAURIC_RS07335	No Hits Found												CAURIC_RS07335	No Hits Found												CAURIC_RS07335	No Hits Found												CAURIC_RS07335	No Hits Found
GI17		CAURIC_RS07340	No Hits Found												CAURIC_RS07340	No Hits Found												CAURIC_RS07340	No Hits Found												CAURIC_RS07340	No Hits Found
GI17		CAURIC_RS07345	No Hits Found												CAURIC_RS07345	No Hits Found												CAURIC_RS07345	No Hits Found												CAURIC_RS07345	No Hits Found
GI17		CAURIC_RS07350	No Hits Found												CAURIC_RS07350	No Hits Found												CAURIC_RS07350	No Hits Found												CAURIC_RS07350	No Hits Found
GI17		CAURIC_RS07355	No Hits Found												CAURIC_RS07355	No Hits Found												CAURIC_RS07355	No Hits Found												CAURIC_RS07355	No Hits Found
GI17		CAURIC_RS07360	No Hits Found												CAURIC_RS07360	No Hits Found												CAURIC_RS07360	No Hits Found												CAURIC_RS07360	No Hits Found
GI17		CAURIC_RS07365	No Hits Found												CAURIC_RS07365	No Hits Found												CAURIC_RS07365	No Hits Found												CAURIC_RS07365	No Hits Found
GI17		CAURIC_RS07370	No Hits Found												CAURIC_RS07370	No Hits Found												CAURIC_RS07370	No Hits Found												CAURIC_RS07370	No Hits Found
GI17		CAURIC_RS07375	No Hits Found												CAURIC_RS07375	No Hits Found												CAURIC_RS07375	No Hits Found												CAURIC_RS07375	No Hits Found
GI17		CAURIC_RS07380	No Hits Found												CAURIC_RS07380	Cgl1039 COG2824 Uncharacterized Zn-ribbon-containing protein	0.71	117	26	7	8	123	4	114	9e-055	167		CAURIC_RS07380	No Hits Found												CAURIC_RS07380	No Hits Found
GI17		CAURIC_RS07385	No Hits Found												CAURIC_RS07385	No Hits Found												CAURIC_RS07385	No Hits Found												CAURIC_RS07385	No Hits Found
		CAURIC_RS07390	No Hits Found												CAURIC_RS07390	No Hits Found												CAURIC_RS07390	No Hits Found												CAURIC_RS07390	No Hits Found
		CAURIC_RS07395	No Hits Found												CAURIC_RS07395	No Hits Found												CAURIC_RS07395	No Hits Found												CAURIC_RS07395	No Hits Found
		CAURIC_RS07400	No Hits Found												CAURIC_RS07400	No Hits Found												CAURIC_RS07400	No Hits Found												CAURIC_RS07400	No Hits Found
		CAURIC_RS07405	No Hits Found												CAURIC_RS07405	No Hits Found												CAURIC_RS07405	No Hits Found												CAURIC_RS07405	No Hits Found
		CAURIC_RS07410	No Hits Found												CAURIC_RS07410	Cgl0998 COG1113 Gamma-aminobutyrate permease and related permeases	0.31	205	135	5	13	212	1	205	1e-024	98.6		CAURIC_RS07410	No Hits Found												CAURIC_RS07410	No Hits Found
		CAURIC_RS07415	No Hits Found												CAURIC_RS07415	No Hits Found												CAURIC_RS07415	No Hits Found												CAURIC_RS07415	No Hits Found
		CAURIC_RS07420	No Hits Found												CAURIC_RS07420	No Hits Found												CAURIC_RS07420	No Hits Found												CAURIC_RS07420	No Hits Found
		CAURIC_RS07425	No Hits Found												CAURIC_RS07425	No Hits Found												CAURIC_RS07425	No Hits Found												CAURIC_RS07425	No Hits Found
		CAURIC_RS07430	No Hits Found												CAURIC_RS07430	No Hits Found												CAURIC_RS07430	No Hits Found												CAURIC_RS07430	No Hits Found
		CAURIC_RS07435	No Hits Found												CAURIC_RS07435	Cgl0990 COG1494 Fructose-1,6-bisphosphatase/sedoheptulose	0.79	333	67	2	12	344	5	335	0.0	509		CAURIC_RS07435	No Hits Found												CAURIC_RS07435	No Hits Found
		CAURIC_RS07440	18518|vfid|41625|vsiid|62462|ssid|argininosuccinate_lyase_[Streptoc	0.25	213	144	15	129	339	106	305	1e-010	63.2		CAURIC_RS07440	Cgl0981 COG0114 Fumarase	0.85	466	68		1	466	1	466	0.0	814		CAURIC_RS07440	No Hits Found												CAURIC_RS07440	gi|27349577|dbj|BAC46591.1| aspartate ammonium lyase	0.36	467	282	15	7	464	3
		CAURIC_RS07445	10398|vfid|17103|vsiid|24248|ssid|sp|P39885|TCMR_STRGA_HTH-	0.35	155	83	17	33	184	19	159	5e-010	57.8		CAURIC_RS07445	No Hits Found												CAURIC_RS07445	No Hits Found												CAURIC_RS07445	No Hits Found
		CAURIC_RS07450	24888|vfid|59687|vsiid|80554|ssid|tcr3_[Streptomyces_aureofaciens]|	0.38	438	254	16	47	469	47	483	1e-081	263		CAURIC_RS07450	BS_ywfA COG2814 Arabinose efflux permease	0.3	167	114	2	24	188	10	176	3e-017	84.0		CAURIC_RS07450	BAA07390 tcr3 [Streptomyces aureofaciens].	0.38	438	254	16	47	469	47	483	4e-082	263		CAURIC_RS07450	No Hits Found
		CAURIC_RS07455	No Hits Found												CAURIC_RS07455	No Hits Found												CAURIC_RS07455	No Hits Found												CAURIC_RS07455	No Hits Found
		CAURIC_RS07460	20419|vfid|45426|vsiid|66263|ssid|PhoB-dependent,	0.29	178	114	11	275	447	103	274	3e-018	84.7		CAURIC_RS07460	No Hits Found												CAURIC_RS07460	No Hits Found												CAURIC_RS07460	No Hits Found
		CAURIC_RS07465	No Hits Found												CAURIC_RS07465	No Hits Found												CAURIC_RS07465	No Hits Found												CAURIC_RS07465	No Hits Found
		CAURIC_RS07470	No Hits Found												CAURIC_RS07470	No Hits Found												CAURIC_RS07470	No Hits Found												CAURIC_RS07470	No Hits Found
		CAURIC_RS07475	No Hits Found												CAURIC_RS07475	No Hits Found												CAURIC_RS07475	No Hits Found												CAURIC_RS07475	No Hits Found
		CAURIC_RS07480	16241|vfid|37072|vsiid|57909|ssid|putative_acyl-	0.29	338	220	18	45	377	3	327	8e-036	133		CAURIC_RS07480	CC0079 COG1960 Acyl-CoA dehydrogenases	0.44	388	205	12	6	386	9	391	e-104	313		CAURIC_RS07480	No Hits Found												CAURIC_RS07480	No Hits Found
		CAURIC_RS07485	No Hits Found												CAURIC_RS07485	No Hits Found												CAURIC_RS07485	No Hits Found												CAURIC_RS07485	No Hits Found
		CAURIC_RS07490	No Hits Found												CAURIC_RS07490	No Hits Found												CAURIC_RS07490	No Hits Found												CAURIC_RS07490	No Hits Found
		CAURIC_RS07495	No Hits Found												CAURIC_RS07495	BH0202 COG1024 Enoyl-CoA hydratase/carnithine racemase	0.33	269	145	35	14	271	16	260	4e-037	132		CAURIC_RS07495	No Hits Found												CAURIC_RS07495	No Hits Found
		CAURIC_RS07500	No Hits Found												CAURIC_RS07500	Cgl0969 COG0112 Glycine/serine hydroxymethyltransferase	0.84	421	66		19	439	14	434	0.0	739		CAURIC_RS07500	No Hits Found												CAURIC_RS07500	gi|315601827|gb|ADU44362.1| Glycine hydroxymethyltransferase	0.54	420	177	13	20	431	18
		CAURIC_RS07505	No Hits Found												CAURIC_RS07505	Cgl0968 COG1072 Panthothenate kinase	0.71	302	86	1	8	308	22	323	e-160	449		CAURIC_RS07505	No Hits Found												CAURIC_RS07505	No Hits Found
		CAURIC_RS07510	7990|vfid|9897|vsiid|12141|ssid|undecaprenyl_diphosphate_synthase_[	0.35	238	139	15	26	255	27	257	1e-047	159		CAURIC_RS07510	Cgl0966 COG0020 Undecaprenyl pyrophosphate synthase	0.66	224	76		32	255	1	224	e-109	313		CAURIC_RS07510	No Hits Found												CAURIC_RS07510	No Hits Found
		CAURIC_RS07515	No Hits Found												CAURIC_RS07515	No Hits Found												CAURIC_RS07515	No Hits Found												CAURIC_RS07515	No Hits Found
		CAURIC_RS07520	No Hits Found												CAURIC_RS07520	No Hits Found												CAURIC_RS07520	No Hits Found												CAURIC_RS07520	No Hits Found
		CAURIC_RS07525	No Hits Found												CAURIC_RS07525	No Hits Found												CAURIC_RS07525	No Hits Found												CAURIC_RS07525	No Hits Found
		CAURIC_RS07530	No Hits Found												CAURIC_RS07530	No Hits Found												CAURIC_RS07530	No Hits Found												CAURIC_RS07530	gi|459647109|gb|AGG74153.1| Transcription elongation factor	0.32	143	92	5	9	149	13
		CAURIC_RS07535	No Hits Found												CAURIC_RS07535	No Hits Found												CAURIC_RS07535	No Hits Found												CAURIC_RS07535	No Hits Found
GI18		CAURIC_RS07540	18231|vfid|41051|vsiid|61888|ssid|aldehyde_dehydrogenase_family_pro	0.32	464	299	14	35	491	35	491	7e-067	224		CAURIC_RS07540	SA2406 COG1012 NAD-dependent aldehyde dehydrogenases	0.35	465	286	15	36	491	24	482	4e-079	256		CAURIC_RS07540	No Hits Found												CAURIC_RS07540	gi|15073395|emb|CAC41903.1| Bifunctional: proline dehydrogenase and	0.28	458	294	33	34	478	586
GI18		CAURIC_RS07545	No Hits Found												CAURIC_RS07545	No Hits Found												CAURIC_RS07545	No Hits Found												CAURIC_RS07545	No Hits Found
GI18		CAURIC_RS07550	No Hits Found												CAURIC_RS07550	No Hits Found												CAURIC_RS07550	No Hits Found												CAURIC_RS07550	No Hits Found
GI18		CAURIC_RS07555	7609|vfid|9104|vsiid|11022|ssid|Bacitracin_transport_ATP-	0.32	216	135	10	5	214	1	212	7e-026	102		CAURIC_RS07555	STM2020 COG1122 ABC-type cobalt transport system, ATPase component	0.36	221	127	14	6	219	5	218	2e-028	109		CAURIC_RS07555	ABB80128 SubE [Bacillus subtilis].	0.34	208	129	8	22	226	20	222	3e-026	102		CAURIC_RS07555	gi|27350284|dbj|BAC47295.1| transporter of Nod factors	0.35	211	131	5	13	220	14
GI18		CAURIC_RS07560	7247|vfid|8379|vsiid|10297|ssid|2,3-dihydroxybenzoate-2,	0.28	229	131	32	2	207	5	224	1e-018	81.3		CAURIC_RS07560	No Hits Found												CAURIC_RS07560	No Hits Found												CAURIC_RS07560	gi|15140348|emb|CAC48875.1| 3-oxoacyl-[acyl-carrier-protein]	0.32	190	111	17	2	178	4
GI18		CAURIC_RS07565	No Hits Found												CAURIC_RS07565	Cgl0579_2 COG0063 Predicted sugar kinase	0.4	309	145	39	440	740	4	281	2e-053	186		CAURIC_RS07565	No Hits Found												CAURIC_RS07565	No Hits Found
GI18		CAURIC_RS07570	16140|vfid|36870|vsiid|57707|ssid|integrase_[Corynebacterium_glutam	0.49	225	113	1	147	370	10	234	4e-072	225		CAURIC_RS07570	No Hits Found												CAURIC_RS07570	No Hits Found												CAURIC_RS07570	No Hits Found
GI18		CAURIC_RS07575	No Hits Found												CAURIC_RS07575	No Hits Found												CAURIC_RS07575	No Hits Found												CAURIC_RS07575	No Hits Found
GI18		CAURIC_RS07580	No Hits Found												CAURIC_RS07580	No Hits Found												CAURIC_RS07580	No Hits Found												CAURIC_RS07580	No Hits Found
GI18		CAURIC_RS07585	No Hits Found												CAURIC_RS07585	No Hits Found												CAURIC_RS07585	No Hits Found												CAURIC_RS07585	No Hits Found
GI18		CAURIC_RS07590	No Hits Found												CAURIC_RS07590	No Hits Found												CAURIC_RS07590	No Hits Found												CAURIC_RS07590	No Hits Found
GI18		CAURIC_RS07595	No Hits Found												CAURIC_RS07595	No Hits Found												CAURIC_RS07595	No Hits Found												CAURIC_RS07595	No Hits Found
GI18		CAURIC_RS07600	No Hits Found												CAURIC_RS07600	No Hits Found												CAURIC_RS07600	No Hits Found												CAURIC_RS07600	No Hits Found
GI18		CAURIC_RS07605	No Hits Found												CAURIC_RS07605	No Hits Found												CAURIC_RS07605	No Hits Found												CAURIC_RS07605	No Hits Found
GI18		CAURIC_RS07610	No Hits Found												CAURIC_RS07610	No Hits Found												CAURIC_RS07610	No Hits Found												CAURIC_RS07610	No Hits Found
GI18		CAURIC_RS07615	No Hits Found												CAURIC_RS07615	No Hits Found												CAURIC_RS07615	No Hits Found												CAURIC_RS07615	No Hits Found
		CAURIC_RS07625	No Hits Found												CAURIC_RS07625	No Hits Found												CAURIC_RS07625	No Hits Found												CAURIC_RS07625	No Hits Found
		CAURIC_RS07630	No Hits Found												CAURIC_RS07630	No Hits Found												CAURIC_RS07630	No Hits Found												CAURIC_RS07630	No Hits Found
		CAURIC_RS07635	No Hits Found												CAURIC_RS07635	No Hits Found												CAURIC_RS07635	No Hits Found												CAURIC_RS07635	No Hits Found
[truncated: 662 more rows]
[truncated: 24 more columns]

## Sheet: Table VIII
TABLE VIII - Average nucleotide Identity between strains calculated using pyani
	bin_22	32	DSM44609
[truncated: 3 more rows]

## Sheet: Table IX
TABLE IX - Gene repertoire accoss strains identified using PPanGGOLiN
[truncated: 2,267 more rows]

[truncated: 3 more sheets: Table X, Table XI, Table XII]
